# Supplementary material for: Proteomic differences between extracellular vesicles and extracellular vesicle-depleted excretory/secretory products of barber’s pole worm
Source: Parasit Vectors. 2024 Jan 12;17:17. doi: 10.1186/s13071-023-06092-6 (PMC10785392; doi:10.1186/s13071-023-06092-6)
Supplement: Supplementary file 1 — Additional file 1: Table S1. Proteins identified in the small extracellular vesicles (EVs) and EV-depleted excretory/secretory products (ESPs) of Haemonchus contortus. [file 13071_2023_6092_MOESM1_ESM.xlsx]

## Sheet: summary
Additional file 1: Table S1. Proteins identified in the small extracellular vesicles (EVs) and EV-depleted excretory/secretory products (ESPs) of Haemonchus contortus.
Transcripts	Small EVs	EVs-free ESPs	Total ESPsa	Total EVsb	Gene	GO_cellularcomponent	GO_molecularfunction	GO_biologicalprocess	Eggnog_description	Eggnog_category	Eggnog_term	KEGG_pathway	Reactome_pathways	Wikipathways	Subcellularlocation	Uniprot_ID	Uniprot_Description
HCON_00000260-00001	Y	Y	Y	N	HCON_00000260	GO:0005623::cell	GO:0008199::ferric iron binding;GO:0005515::protein binding;GO:0004322::ferroxidase activity	GO:0006879::cellular iron ion homeostasis;GO:0006826::iron ion transport;GO:0050830::defense response to Gram-positive bacterium;GO:0055114::oxidation-reduction process	Stores iron in a soluble, non-toxic, readily available form. Important for iron homeostasis. Iron is taken up in the ferrous form and deposited as ferric hydroxides after oxidation	Metabolism	Inorganic ion transport and metabolism	04978::Mineral absorption	Neutrophil degranulation::Scavenging by Class A Receptors::Golgi Associated Vesicle Biogenesis::Iron uptake and transport	Nuclear_Receptors_Meta-Pathway::NRF2_pathway::Ferroptosis	Cytoplasm	tr|A0A7I5E4Z2|A0A7I5E4Z2_HAECO	Ferritin
HCON_00001410-00001	Y	Y	Y	Y	HCON_00001410	GO:0005622::intracellular	GO:0005515::protein binding;GO:0004550::nucleoside diphosphate kinase activity;GO:0005524::ATP binding	GO:0006898::receptor-mediated endocytosis;GO:0006241::CTP biosynthetic process;GO:0030334::regulation of cell migration;GO:1901074::regulation of engulfment of apoptotic cell;GO:0006165::nucleoside diphosphate phosphorylation;GO:0009792::embryo development ending in birth or egg hatching;GO:0006183::GTP biosynthetic process;GO:0002119::nematode larval development;GO:0006228::UTP biosynthetic proc…	NDK	Metabolism	Nucleotide transport and metabolism	01100::Metabolic pathways||00230::Purine metabolism||00240::Pyrimidine metabolism	Neutrophil degranulation::Interconversion of nucleotide di- and triphosphates	Pyrimidine_metabolism::Nucleotide_Metabolism	Cytoplasm	tr|A0A7I4XSS8|A0A7I4XSS8_HAECO	Nucleoside diphosphate kinase
HCON_00004590-00001	Y	Y	Y	Y	HCON_00004590	NA	NA	NA	NA	NA	NA	NA	NA	NA	Nucleus	tr|A0A7I4XTK7|A0A7I4XTK7_HAECO	DUF3504 domain-containing protein
HCON_00005380-00001	Y	Y	Y	Y	HCON_00005380	NA	GO:0008234::cysteine-type peptidase activity	GO:0006508::proteolysis	Belongs to the peptidase C1 family	Cellular processes and signaling	Posttranslational modification, protein turnover, chaperones	04140::Autophagy - animal||04142::Lysosome||04210::Apoptosis||04621::NOD-like receptor signaling pathway||04924::Renin secretion||04612::Antigen processing and presentation	Neutrophil degranulation::Collagen degradation::MHC class II antigen presentation::Assembly of collagen fibrils and other multimeric structures::Trafficking and processing of endosomal TLR	Ebola_Virus_Pathway_on_Host::Nanomaterial-induced_Inflammasome_Activation	Extracellular	tr|A0A7I4XTS4|A0A7I4XTS4_HAECO	Cysteine proteinase
HCON_00005480-00001	Y	Y	Y	Y	HCON_00005480	NA	GO:0008234::cysteine-type peptidase activity	GO:0006508::proteolysis	Belongs to the peptidase C1 family	Cellular processes and signaling	Posttranslational modification, protein turnover, chaperones	04140::Autophagy - animal||04142::Lysosome||04210::Apoptosis||04621::NOD-like receptor signaling pathway||04924::Renin secretion||04612::Antigen processing and presentation	Neutrophil degranulation::Collagen degradation::MHC class II antigen presentation::Assembly of collagen fibrils and other multimeric structures::Trafficking and processing of endosomal TLR	Ebola_Virus_Pathway_on_Host::Nanomaterial-induced_Inflammasome_Activation	Extracellular	tr|A0A7I4XSL5|A0A7I4XSL5_HAECO	Cysteine proteinase
HCON_00005640-00001	Y	Y	Y	Y	HCON_00005640	NA	GO:0008233::peptidase activity	NA	Belongs to the peptidase C1 family	Cellular processes and signaling	Posttranslational modification, protein turnover, chaperones	04140::Autophagy - animal||04142::Lysosome||04210::Apoptosis||04621::NOD-like receptor signaling pathway||04924::Renin secretion||04612::Antigen processing and presentation	Neutrophil degranulation::Collagen degradation::MHC class II antigen presentation::Assembly of collagen fibrils and other multimeric structures::Trafficking and processing of endosomal TLR	Ebola_Virus_Pathway_on_Host::Nanomaterial-induced_Inflammasome_Activation	Cytoplasm	tr|A0A7I4XTT8|A0A7I4XTT8_HAECO	Pept_C1 domain-containing protein
HCON_00005660-00001	Y	Y	Y	Y	HCON_00005660	NA	GO:0008234::cysteine-type peptidase activity	GO:0006508::proteolysis	Belongs to the peptidase C1 family	Cellular processes and signaling	Posttranslational modification, protein turnover, chaperones	04140::Autophagy - animal||04142::Lysosome||04210::Apoptosis||04621::NOD-like receptor signaling pathway||04924::Renin secretion||04612::Antigen processing and presentation	Neutrophil degranulation::Collagen degradation::MHC class II antigen presentation::Assembly of collagen fibrils and other multimeric structures::Trafficking and processing of endosomal TLR	Ebola_Virus_Pathway_on_Host::Nanomaterial-induced_Inflammasome_Activation	Extracellular	tr|A0A7I5E588|A0A7I5E588_HAECO	Pept_C1 domain-containing protein
HCON_00005670-00001	Y	Y	Y	Y	HCON_00005670	NA	GO:0016787::hydrolase activity	NA	Belongs to the peptidase C1 family	Cellular processes and signaling	Posttranslational modification, protein turnover, chaperones	04140::Autophagy - animal||04142::Lysosome||04210::Apoptosis||04621::NOD-like receptor signaling pathway||04924::Renin secretion||04612::Antigen processing and presentation	Neutrophil degranulation::Collagen degradation::MHC class II antigen presentation::Assembly of collagen fibrils and other multimeric structures::Trafficking and processing of endosomal TLR	Ebola_Virus_Pathway_on_Host::Nanomaterial-induced_Inflammasome_Activation	Extracellular	tr|A0A7I4XSM3|A0A7I4XSM3_HAECO	Pept_C1 domain-containing protein
HCON_00005870-00001	Y	Y	Y	Y	HCON_00005870	NA	NA	NA	Belongs to the peptidase C1 family	Cellular processes and signaling	Posttranslational modification, protein turnover, chaperones	04140::Autophagy - animal||04142::Lysosome||04210::Apoptosis||04621::NOD-like receptor signaling pathway||04924::Renin secretion||04612::Antigen processing and presentation	Neutrophil degranulation::Collagen degradation::MHC class II antigen presentation::Assembly of collagen fibrils and other multimeric structures::Trafficking and processing of endosomal TLR	Ebola_Virus_Pathway_on_Host::Nanomaterial-induced_Inflammasome_Activation	Extracellular	tr|A0A7I5E5A1|A0A7I5E5A1_HAECO	Cathepsin B-like cysteine protease GCP7
HCON_00005880-00001	Y	Y	Y	Y	HCON_00005880	NA	NA	NA	Belongs to the peptidase C1 family	Cellular processes and signaling	Posttranslational modification, protein turnover, chaperones	04140::Autophagy - animal||04142::Lysosome||04210::Apoptosis||04621::NOD-like receptor signaling pathway||04924::Renin secretion||04612::Antigen processing and presentation	Neutrophil degranulation::Collagen degradation::MHC class II antigen presentation::Assembly of collagen fibrils and other multimeric structures::Trafficking and processing of endosomal TLR	Ebola_Virus_Pathway_on_Host::Nanomaterial-induced_Inflammasome_Activation	Extracellular	tr|A0A7I4XUI0|A0A7I4XUI0_HAECO	Pept_C1 domain-containing protein
HCON_00005970-00001	Y	Y	Y	Y	HCON_00005970	NA	NA	NA	Belongs to the peptidase C1 family	Cellular processes and signaling	Posttranslational modification, protein turnover, chaperones	04140::Autophagy - animal||04142::Lysosome||04210::Apoptosis||04621::NOD-like receptor signaling pathway||04924::Renin secretion||04612::Antigen processing and presentation	Neutrophil degranulation::Collagen degradation::MHC class II antigen presentation::Assembly of collagen fibrils and other multimeric structures::Trafficking and processing of endosomal TLR	Ebola_Virus_Pathway_on_Host::Nanomaterial-induced_Inflammasome_Activation	Extracellular	tr|A0A7I4XUI7|A0A7I4XUI7_HAECO	Pept_C1 domain-containing protein
HCON_00006010-00001	Y	Y	Y	N	HCON_00006010	NA	GO:0008234::cysteine-type peptidase activity	GO:0006508::proteolysis	Belongs to the peptidase C1 family	Cellular processes and signaling	Posttranslational modification, protein turnover, chaperones	04140::Autophagy - animal||04142::Lysosome||04210::Apoptosis||04621::NOD-like receptor signaling pathway||04924::Renin secretion||04612::Antigen processing and presentation	Neutrophil degranulation::Collagen degradation::MHC class II antigen presentation::Assembly of collagen fibrils and other multimeric structures::Trafficking and processing of endosomal TLR	Ebola_Virus_Pathway_on_Host::Nanomaterial-induced_Inflammasome_Activation	Extracellular	tr|A0A7I4XSR4|A0A7I4XSR4_HAECO	Pept_C1 domain-containing protein
HCON_00006090-00001	Y	Y	Y	Y	HCON_00006090	NA	GO:0008233::peptidase activity	NA	Belongs to the peptidase C1 family	Cellular processes and signaling	Posttranslational modification, protein turnover, chaperones	04140::Autophagy - animal||04142::Lysosome||04210::Apoptosis||04621::NOD-like receptor signaling pathway||04924::Renin secretion||04612::Antigen processing and presentation	Neutrophil degranulation::Collagen degradation::MHC class II antigen presentation::Assembly of collagen fibrils and other multimeric structures::Trafficking and processing of endosomal TLR	Ebola_Virus_Pathway_on_Host::Nanomaterial-induced_Inflammasome_Activation	Extracellular	tr|A0A7I4XUP9|A0A7I4XUP9_HAECO	Pept_C1 domain-containing protein
HCON_00006190-00001	Y	Y	Y	Y	HCON_00006190	NA	GO:0016787::hydrolase activity	NA	Belongs to the peptidase C1 family	Cellular processes and signaling	Posttranslational modification, protein turnover, chaperones	04140::Autophagy - animal||04142::Lysosome||04210::Apoptosis||04621::NOD-like receptor signaling pathway||04924::Renin secretion||04612::Antigen processing and presentation	Neutrophil degranulation::Collagen degradation::MHC class II antigen presentation::Assembly of collagen fibrils and other multimeric structures::Trafficking and processing of endosomal TLR	Ebola_Virus_Pathway_on_Host::Nanomaterial-induced_Inflammasome_Activation	Extracellular	tr|A0A7I4XUR0|A0A7I4XUR0_HAECO	Pept_C1 domain-containing protein
HCON_00006270-00001	Y	Y	Y	Y	HCON_00006270	NA	NA	NA	Belongs to the peptidase C1 family	Cellular processes and signaling	Posttranslational modification, protein turnover, chaperones	04140::Autophagy - animal||04142::Lysosome||04210::Apoptosis||04621::NOD-like receptor signaling pathway||04924::Renin secretion||04612::Antigen processing and presentation	Neutrophil degranulation::Collagen degradation::MHC class II antigen presentation::Assembly of collagen fibrils and other multimeric structures::Trafficking and processing of endosomal TLR	Ebola_Virus_Pathway_on_Host::Nanomaterial-induced_Inflammasome_Activation	Extracellular	tr|A0A7I4XSR7|A0A7I4XSR7_HAECO	Pept_C1 domain-containing protein
HCON_00006280-00001	Y	Y	Y	N	HCON_00006280	NA	NA	NA	Belongs to the peptidase C1 family	Cellular processes and signaling	Posttranslational modification, protein turnover, chaperones	04140::Autophagy - animal||04142::Lysosome||04210::Apoptosis||04621::NOD-like receptor signaling pathway||04924::Renin secretion||04612::Antigen processing and presentation	Neutrophil degranulation::Collagen degradation::MHC class II antigen presentation::Assembly of collagen fibrils and other multimeric structures::Trafficking and processing of endosomal TLR	Ebola_Virus_Pathway_on_Host::Nanomaterial-induced_Inflammasome_Activation	Extracellular	tr|A0A7I4XSR6|A0A7I4XSR6_HAECO	Cysteine proteinase
HCON_00006340-00001	Y	Y	Y	Y	HCON_00006340	NA	NA	NA	Belongs to the peptidase C1 family	Cellular processes and signaling	Posttranslational modification, protein turnover, chaperones	04140::Autophagy - animal||04142::Lysosome||04210::Apoptosis||04621::NOD-like receptor signaling pathway||04924::Renin secretion||04612::Antigen processing and presentation	Neutrophil degranulation::Collagen degradation::MHC class II antigen presentation::Assembly of collagen fibrils and other multimeric structures::Trafficking and processing of endosomal TLR	Ebola_Virus_Pathway_on_Host::Nanomaterial-induced_Inflammasome_Activation	Extracellular	tr|A0A7I4XST6|A0A7I4XST6_HAECO	Cysteine proteinase
HCON_00006400-00001	Y	Y	Y	N	HCON_00006400	NA	NA	NA	Belongs to the peptidase C1 family	Cellular processes and signaling	Posttranslational modification, protein turnover, chaperones	04140::Autophagy - animal||04142::Lysosome||04210::Apoptosis||04621::NOD-like receptor signaling pathway||04924::Renin secretion||04612::Antigen processing and presentation	Neutrophil degranulation::Collagen degradation::MHC class II antigen presentation::Assembly of collagen fibrils and other multimeric structures::Trafficking and processing of endosomal TLR	Ebola_Virus_Pathway_on_Host::Nanomaterial-induced_Inflammasome_Activation	Extracellular	tr|A0A7I5E5B0|A0A7I5E5B0_HAECO	Pept_C1 domain-containing protein
HCON_00006450-00001	Y	Y	Y	Y	HCON_00006450	NA	NA	NA	Belongs to the peptidase C1 family	Cellular processes and signaling	Posttranslational modification, protein turnover, chaperones	04140::Autophagy - animal||04142::Lysosome||04210::Apoptosis||04621::NOD-like receptor signaling pathway||04924::Renin secretion||04612::Antigen processing and presentation	Neutrophil degranulation::Collagen degradation::MHC class II antigen presentation::Assembly of collagen fibrils and other multimeric structures::Trafficking and processing of endosomal TLR	Ebola_Virus_Pathway_on_Host::Nanomaterial-induced_Inflammasome_Activation	Extracellular	tr|A0A7I4XSU2|A0A7I4XSU2_HAECO	Pept_C1 domain-containing protein
HCON_00006570-00001	Y	Y	Y	Y	HCON_00006570	GO:0005739::mitochondrion	GO:0046872::metal ion binding;GO:0005525::GTP binding;GO:0016301::kinase activity;GO:0004613::phosphoenolpyruvate carboxykinase (GTP) activity	GO:0006094::gluconeogenesis;GO:0016310::phosphorylation	Phosphoenolpyruvate carboxykinase N-terminal domain	Metabolism	Energy production and conversion	01100::Metabolic pathways||04151::PI3K-Akt signaling pathway||04910::Insulin signaling pathway||04931::Insulin resistance||04068::FoxO signaling pathway||04922::Glucagon signaling pathway||04152::AMPK signaling pathway||04920::Adipocytokine signaling pathway||00620::Pyruvate metabolism||03320::PPAR signaling pathway||00010::Glycolysis / Gluconeogenesis||00020::Citrate cycle (TCA cycle)||04964::Pr…	Gluconeogenesis	PI3K-Akt_Signaling_Pathway::Adipogenesis::PPAR_signaling_pathway::Transcription_factor_regulation_in_adipogenesis	Cytoplasm	tr|A0A7I4XSV1|A0A7I4XSV1_HAECO	Phosphoenolpyruvate carboxykinase (GTP)
HCON_00006930-00001	Y	Y	Y	Y	HCON_00006930	NA	NA	NA	serine-type peptidase activity	Cellular processes and signaling	Posttranslational modification, protein turnover, chaperones	NA	Neutrophil degranulation::Intrinsic Pathway of Fibrin Clot Formation	NA	E.R.	tr|W6NFT9|W6NFT9_HAECO	Peptidase S28 domain containing protein
HCON_00007680-00001	Y	Y	Y	Y	HCON_00007680	GO:0030016::myofibril;GO:0032982::myosin filament	GO:0008092::cytoskeletal protein binding;GO:0003774::motor activity	GO:0018991::oviposition;GO:0051493::regulation of cytoskeleton organization;GO:0040007::growth;GO:0040035::hermaphrodite genitalia development;GO:0010171::body morphogenesis;GO:0002119::nematode larval development;GO:0040011::locomotion;GO:0006898::receptor-mediated endocytosis;GO:0030241::skeletal muscle myosin thick filament assembly	Myosin tail	Cellular processes and signaling	Cytoskeleton	04261::Adrenergic signaling in cardiomyocytes||04260::Cardiac muscle contraction||05416::Viral myocarditis	Striated Muscle Contraction	Cardiac_Progenitor_Differentiation::Striated_Muscle_Contraction_Pathway::Viral_Acute_Myocarditis	Mitochondria	tr|A0A7I4XUY1|A0A7I4XUY1_HAECO	Myosin_tail_1 domain-containing protein
HCON_00008050-00001	Y	Y	Y	N	HCON_00008050	GO:0005788::endoplasmic reticulum lumen	GO:0003756::protein disulfide isomerase activity	GO:0006457::protein folding;GO:0045454::cell redox homeostasis;GO:0002119::nematode larval development;GO:0030968::endoplasmic reticulum unfolded protein response;GO:0040011::locomotion;GO:0043277::apoptotic cell clearance	Belongs to the protein disulfide isomerase family	Cellular processes and signaling	Posttranslational modification, protein turnover, chaperones	04141::Protein processing in endoplasmic reticulum	XBP1(S) activates chaperone genes::Regulation of Insulin-like Growth Factor (IGF) transport and uptake by IGFBPs::Post-translational protein phosphorylation	VEGFA-VEGFR2_Signaling_Pathway::Photodynamic_therapy-induced_unfolded_protein_response	Extracellular	tr|A0A7I4XT81|A0A7I4XT81_HAECO	Protein disulfide-isomerase
HCON_00008280-00001	Y	Y	Y	N	HCON_00008280	GO:0016020::membrane	NA	NA	Nematode cuticle collagen N-terminal domain	Cellular processes and signaling	Extracellular structures	05200::Pathways in cancer||04151::PI3K-Akt signaling pathway||04510::Focal adhesion||04933::AGE-RAGE signaling pathway in diabetic complications||04974::Protein digestion and absorption||05222::Small cell lung cancer||04512::ECM-receptor interaction||05146::Amoebiasis	Collagen biosynthesis and modifying enzymes::Collagen degradation::Assembly of collagen fibrils and other multimeric structures::Collagen chain trimerization::ECM proteoglycans::Integrin cell surface interactions::Non-integrin membrane-ECM interactions::NCAM1 interactions::Signaling by PDGF::Extracellular matrix organization::MET activates PTK2 signaling::Syndecan interactions	Focal_Adhesion-PI3K-Akt-mTOR-signaling_pathway::miRNA_targets_in_ECM_and_membrane_receptors::miR-509-3p_alteration_of_YAP1-ECM_axis	Mitochondria	tr|W6NAH7|W6NAH7_HAECO	Nematode cuticle collagen and Collagen triple helix repeat domain containing protein (Fragment)
HCON_00008770-00001	Y	Y	Y	N	HCON_00008770	GO:0016020::membrane	GO:0005488::binding	NA	Belongs to the cytochrome b5 family	Metabolism	Energy production and conversion	04120::Ubiquitin mediated proteolysis||03320::PPAR signaling pathway||01212::Fatty acid metabolism||01040::Biosynthesis of unsaturated fatty acids||00592::alpha-Linolenic acid metabolism	Vitamin C (ascorbate) metabolism	Oxidation_by_Cytochrome_P450	Cytoplasm	tr|W6NC27|W6NC27_HAECO	Cytochrome b5 domain containing protein
HCON_00010560-00001	Y	Y	Y	Y	HCON_00010560	GO:0005737::cytoplasm	GO:0003746::translation elongation factor activity;GO:0003924::GTPase activity;GO:0005525::GTP binding	GO:0008340::determination of adult lifespan;GO:0006915::apoptotic process;GO:0040007::growth;GO:0040035::hermaphrodite genitalia development;GO:0006414::translational elongation;GO:0002119::nematode larval development;GO:0048477::oogenesis;GO:0009792::embryo development ending in birth or egg hatching	Elongation factor G, domain IV	Information storage and processing	Translation, ribosomal structure and biogenesis	04921::Oxytocin signaling pathway||04152::AMPK signaling pathway	Neutrophil degranulation::Peptide chain elongation::Protein methylation::Synthesis of diphthamide-EEF2::Uptake and function of diphtheria toxin	Brain-Derived_Neurotrophic_Factor_(BDNF)_signaling_pathway::Translation_Factors	Cytoplasm	tr|A0A7I4XUR8|A0A7I4XUR8_HAECO	Tr-type G domain-containing protein
HCON_00011110-00001	Y	Y	Y	Y	HCON_00011110	GO:0005576::extracellular region	NA	NA	NA	NA	NA	NA	NA	NA	Extracellular	tr|A0A6F7NRM6|A0A6F7NRM6_HAECO	Secreted protein
HCON_00011940-00001	Y	Y	Y	Y	HCON_00011940	GO:0000139::Golgi membrane;GO:0005789::endoplasmic reticulum membrane;GO:0030134::ER to Golgi transport vesicle;GO:0005793::endoplasmic reticulum-Golgi intermediate compartment;GO:0016021::integral component of membrane	GO:0005537::mannose binding	GO:0007030::Golgi organization;GO:0007029::endoplasmic reticulum organization;GO:0006888::ER to Golgi vesicle-mediated transport	Legume-like lectin family	Cellular processes and signaling	Intracellular trafficking, secretion, and vesicular transport	04141::Protein processing in endoplasmic reticulum	COPII-mediated vesicle transport::Cargo concentration in the ER::Transport to the Golgi and subsequent modification	VEGFA-VEGFR2_Signaling_Pathway	Peroxisome	tr|A0A7I4XV58|A0A7I4XV58_HAECO	Legume lectin domain containing protein
HCON_00012090-00001	Y	Y	Y	Y	HCON_00012090	NA	GO:0000062::fatty-acyl-CoA binding;GO:0008289::lipid binding	GO:0019915::lipid storage;GO:0008340::determination of adult lifespan;GO:0006810::transport	Acyl CoA binding protein	Metabolism	Lipid transport and metabolism	03320::PPAR signaling pathway	Mitochondrial Fatty Acid Beta-Oxidation	Nuclear_Receptors_Meta-Pathway::PPAR_signaling_pathway::Sterol_Regulatory_Element-Binding_Proteins_(SREBP)_signalling::PPAR_Alpha_Pathway	Mitochondria	tr|A0A7I4XWA7|A0A7I4XWA7_HAECO	Acyl-CoA-binding protein domain containing protein
HCON_00012320-00001	Y	Y	Y	Y	HCON_00012320	GO:0005840::ribosome;GO:0005783::endoplasmic reticulum	GO:0008017::microtubule binding;GO:0005509::calcium ion binding	GO:0009792::embryo development ending in birth or egg hatching;GO:0002119::nematode larval development;GO:0030154::cell differentiation;GO:0042254::ribosome biogenesis;GO:0000003::reproduction;GO:0040011::locomotion;GO:0040007::growth;GO:0006898::receptor-mediated endocytosis	Translationally controlled tumour protein	Cellular processes and signaling	Cell cycle control, cell division, chromosome partitioning	NA	NA	NA	Cytoplasm	tr|A0A7I5E5L9|A0A7I5E5L9_HAECO	TCTP domain-containing protein
HCON_00016130-00001	Y	Y	Y	N	HCON_00016130	NA	NA	NA	Apyrase	Metabolism	Nucleotide transport and metabolism	00230::Purine metabolism||00240::Pyrimidine metabolism	Neutrophil degranulation	Pyrimidine_metabolism::Proteoglycan_biosynthesis	Cytoplasm	tr|A0A7I5E5T2|A0A7I5E5T2_HAECO	Apyrase domain containing protein
HCON_00016640-00001	Y	Y	Y	Y	HCON_00016640	GO:0005938::cell cortex;GO:0015629::actin cytoskeleton	GO:0003785::actin monomer binding	GO:0000910::cytokinesis;GO:0071689::muscle thin filament assembly;GO:0042989::sequestering of actin monomers;GO:0000003::reproduction;GO:0040011::locomotion;GO:0009792::embryo development ending in birth or egg hatching	Profilin	Cellular processes and signaling	Cytoskeleton	04015::Rap1 signaling pathway||04810::Regulation of actin cytoskeleton||04013::MAPK signaling pathway - fly||05131::Shigellosis||05132::Salmonella infection	NA	NA	Cytoplasm	tr|A0A7I4XVH2|A0A7I4XVH2_HAECO	Profilin
HCON_00017060-00001	Y	Y	Y	N	HCON_00017060	GO:0005960::glycine cleavage complex	NA	GO:0019464::glycine decarboxylation via glycine cleavage system	The H protein shuttles the methylamine group of glycine from the P protein to the T protein	Metabolism	Amino acid transport and metabolism	01100::Metabolic pathways||00630::Glyoxylate and dicarboxylate metabolism||00260::Glycine, serine and threonine metabolism	Glyoxylate metabolism and glycine degradation::Glycine degradation	NA	Mitochondria	tr|A0A7I4XVR6|A0A7I4XVR6_HAECO	Glycine cleavage system H protein
HCON_00018830-00001	Y	Y	Y	Y	HCON_00018830	GO:0030016::myofibril;GO:0016528::sarcoplasm;GO:0042643::actomyosin, actin portion	GO:0051015::actin filament binding	GO:0007275::multicellular organism development;GO:0030240::skeletal muscle thin filament assembly;GO:0071689::muscle thin filament assembly;GO:0030836::positive regulation of actin filament depolymerization;GO:0032880::regulation of protein localization;GO:0030837::negative regulation of actin filament polymerization;GO:0040012::regulation of locomotion	actin filament organization	Cellular processes and signaling	Cytoskeleton	NA	Platelet degranulation	Hypertrophy_Model	Cytoplasm	tr|A0A7I4XY34|A0A7I4XY34_HAECO	WD_REPEATS_REGION domain-containing protein
HCON_00018940-00001	Y	Y	Y	N	HCON_00018940	GO:0005739::mitochondrion	GO:0004493::methylmalonyl-CoA epimerase activity	GO:0046491::L-methylmalonyl-CoA metabolic process	Glyoxalase-like domain	Metabolism	Carbohydrate transport and metabolism	01100::Metabolic pathways||01200::Carbon metabolism||00630::Glyoxylate and dicarboxylate metabolism||00280::Valine, leucine and isoleucine degradation||00640::Propanoate metabolism	Propionyl-CoA catabolism	Vitamin_B12_Metabolism	Mitochondria	tr|A0A6F7NQW1|A0A6F7NQW1_HAECO	VOC domain-containing protein
HCON_00020620-00001	Y	Y	Y	N	HCON_00020620	GO:0005759::mitochondrial matrix;GO:0097249::mitochondrial respiratory chain supercomplex	GO:0046872::metal ion binding;GO:0004784::superoxide dismutase activity;GO:0042803::protein homodimerization activity	GO:0048675::axon extension;GO:0008340::determination of adult lifespan;GO:0055114::oxidation-reduction process;GO:0043053::dauer entry;GO:0019430::removal of superoxide radicals	radicals which are normally produced within the cells and which are toxic to biological systems	Metabolism	Energy production and conversion	04146::Peroxisome||05016::Huntington's disease||04068::FoxO signaling pathway||04212::Longevity regulating pathway - worm||04213::Longevity regulating pathway - multiple species||04013::MAPK signaling pathway - fly||04211::Longevity regulating pathway	Gene and protein expression by JAK-STAT signaling after Interleukin-12 stimulation::Transcriptional activation of mitochondrial biogenesis::Detoxification of Reactive Oxygen Species::FOXO-mediated transcription of oxidative stress, metabolic and neuronal genes::Deregulated CDK5 triggers multiple neurodegenerative pathways in Alzheimer's disease models	VEGFA-VEGFR2_Signaling_Pathway::DNA_Damage_Response_(only_ATM_dependent)::Vitamin_B12_Metabolism::Selenium_Micronutrient_Network::One_carbon_metabolism_and_related_pathways::Folate_Metabolism::Oxidative_Stress	Mitochondria	tr|A0A7I4XWC0|A0A7I4XWC0_HAECO	Superoxide dismutase
HCON_00021060-00001	Y	Y	Y	N	HCON_00021060	GO:0005739::mitochondrion	GO:0016671::oxidoreductase activity, acting on a sulfur group of donors, disulfide as acceptor;GO:0015035::protein disulfide oxidoreductase activity	GO:0006457::protein folding;GO:0045454::cell redox homeostasis;GO:0034599::cellular response to oxidative stress;GO:0006662::glycerol ether metabolic process;GO:0000103::sulfate assimilation;GO:0055114::oxidation-reduction process	PITH domain	Cellular processes and signaling	Posttranslational modification, protein turnover, chaperones	04621::NOD-like receptor signaling pathway||05418::Fluid shear stress and atherosclerosis	TP53 Regulates Metabolic Genes::Oxidative Stress Induced Senescence::Detoxification of Reactive Oxygen Species::Interconversion of nucleotide di- and triphosphates::Regulation of FOXO transcriptional activity by acetylation::The NLRP3 inflammasome::Purinergic signaling in leishmaniasis infection::Protein repair	VEGFA-VEGFR2_Signaling_Pathway::Nuclear_Receptors_Meta-Pathway::NRF2_pathway::TNF_alpha_Signaling_Pathway::Human_Complement_System	Cytoplasm	tr|A0A7I4XXI9|A0A7I4XXI9_HAECO	Thioredoxin-like protein
HCON_00021510-00001	Y	Y	Y	N	HCON_00021510	GO:0005737::cytoplasm;GO:0005886::plasma membrane	GO:0070006::metalloaminopeptidase activity;GO:0042277::peptide binding;GO:0008270::zinc ion binding	GO:0006508::proteolysis;GO:0043171::peptide catabolic process	ERAP1-like C-terminal domain	Metabolism	Amino acid transport and metabolism	NA	Antigen processing: Ubiquitination & Proteasome degradation	Cardiac_Progenitor_Differentiation::Glutathione_metabolism	Mitochondria	tr|A0A140EQJ8|A0A140EQJ8_HAECO	Aminopeptidase
HCON_00021540-00001	Y	Y	Y	Y	HCON_00021540	GO:0005783::endoplasmic reticulum	GO:0003756::protein disulfide isomerase activity;GO:0003810::protein-glutamine gamma-glutamyltransferase activity	GO:0018149::peptide cross-linking;GO:0018991::oviposition;GO:0034976::response to endoplasmic reticulum stress;GO:0008360::regulation of cell shape;GO:0006457::protein folding;GO:0040002::collagen and cuticulin-based cuticle development;GO:0045454::cell redox homeostasis;GO:0045138::nematode male tail tip morphogenesis;GO:0090597::nematode male tail mating organ morphogenesis;GO:0010171::body mor…	Thioredoxin-like domain	Cellular processes and signaling	Posttranslational modification, protein turnover, chaperones	04141::Protein processing in endoplasmic reticulum||04612::Antigen processing and presentation	ER-Phagosome pathway::Antigen Presentation: Folding, assembly and peptide loading of class I MHC::Calnexin/calreticulin cycle	Prion_disease_pathway	Extracellular	tr|A0A7I5E638|A0A7I5E638_HAECO	Protein disulfide-isomerase
HCON_00021850-00001	Y	Y	Y	Y	HCON_00021850	NA	GO:0004347::glucose-6-phosphate isomerase activity	GO:0008340::determination of adult lifespan;GO:0006094::gluconeogenesis;GO:0009792::embryo development ending in birth or egg hatching;GO:0006096::glycolytic process	Belongs to the GPI family	Metabolism	Carbohydrate transport and metabolism	01100::Metabolic pathways||01200::Carbon metabolism||00010::Glycolysis / Gluconeogenesis||00520::Amino sugar and nucleotide sugar metabolism||00500::Starch and sucrose metabolism||00030::Pentose phosphate pathway	Neutrophil degranulation::TP53 Regulates Metabolic Genes::Gluconeogenesis::Glycolysis	Pathways_in_clear_cell_renal_cell_carcinoma::Glycolysis_and_Gluconeogenesis::Metabolic_reprogramming_in_colon_cancer::Cori_Cycle::Computational_Model_of_Aerobic_Glycolysis	Cytoplasm	tr|A0A7I4XWS3|A0A7I4XWS3_HAECO	Glucose-6-phosphate isomerase
HCON_00022430-00001	Y	Y	Y	Y	HCON_00022430	NA	NA	NA	DOMON domain	Poorly characterized	Function unknown	NA	NA	NA	Extracellular	tr|A0A7I5E654|A0A7I5E654_HAECO	DOMON domain containing protein
HCON_00024670-00001	Y	Y	Y	N	HCON_00024670	GO:0005737::cytoplasm;GO:0016020::membrane	NA	GO:0009792::embryo development ending in birth or egg hatching;GO:0002119::nematode larval development;GO:0060465::pharynx development;GO:0018996::molting cycle, collagen and cuticulin-based cuticle;GO:0000003::reproduction;GO:0040011::locomotion;GO:0015031::protein transport	Nuclear transport factor 2 (NTF2) domain	Cellular processes and signaling	Intracellular trafficking, secretion, and vesicular transport	NA	NA	Regucalcin_in_proximal_tubule_epithelial_kidney_cells	Cytoplasm	tr|A0A7I5E686|A0A7I5E686_HAECO	NTF2-related export protein
HCON_00025230-00001	Y	Y	Y	Y	HCON_00025230	GO:0005737::cytoplasm	GO:0030145::manganese ion binding;GO:0004619::phosphoglycerate mutase activity	GO:0006007::glucose catabolic process;GO:0008340::determination of adult lifespan;GO:0018991::oviposition;GO:0044262::cellular carbohydrate metabolic process;GO:0010171::body morphogenesis;GO:0002119::nematode larval development;GO:0040011::locomotion;GO:0009792::embryo development ending in birth or egg hatching;GO:0006096::glycolytic process	Metalloenzyme superfamily	Metabolism	Carbohydrate transport and metabolism	01100::Metabolic pathways||01200::Carbon metabolism||01230::Biosynthesis of amino acids||00010::Glycolysis / Gluconeogenesis||00260::Glycine, serine and threonine metabolism	NA	NA	Mitochondria	tr|A0A7I4XXR0|A0A7I4XXR0_HAECO	Phosphoglycerate mutase (2,3-diphosphoglycerate-independent)
HCON_00025980-00001	Y	Y	Y	Y	HCON_00025980	GO:0005829::cytosol	GO:0004013::adenosylhomocysteinase activity	GO:0019510::S-adenosylhomocysteine catabolic process;GO:0033353::S-adenosylmethionine cycle;GO:0032940::secretion by cell;GO:0006730::one-carbon metabolic process;GO:0010171::body morphogenesis;GO:0002119::nematode larval development;GO:0040011::locomotion;GO:0006898::receptor-mediated endocytosis;GO:0009792::embryo development ending in birth or egg hatching	S-adenosyl-L-homocysteine hydrolase, NAD binding domain	Metabolism	Coenzyme transport and metabolism	01100::Metabolic pathways||00270::Cysteine and methionine metabolism	Metabolism of ingested SeMet, Sec, MeSec into H2Se::Methylation::Sulfur amino acid metabolism::Defective AHCY causes Hypermethioninemia with S-adenosylhomocysteine hydrolase deficiency (HMAHCHD)	Circadian_rhythm_related_genes::Folate_Metabolism::Ethanol_effects_on_histone_modifications::Trans-sulfuration_and_one_carbon_metabolism::One_Carbon_Metabolism::Methionine_De_Novo_and_Salvage_Pathway::Trans-sulfuration_pathway::Methionine_metabolism_leading_to_Sulphur_Amino_Acids_and_related_disorders	Cytoplasm	tr|A0A7I4XY18|A0A7I4XY18_HAECO	Adenosylhomocysteinase
HCON_00027840-00001	Y	Y	Y	N	HCON_00027840	NA	GO:0016491::oxidoreductase activity	GO:0055114::oxidation-reduction process	Aldo/keto reductase family	Poorly characterized	Function unknown	01100::Metabolic pathways||00561::Glycerolipid metabolism||00040::Pentose and glucuronate interconversions||00052::Galactose metabolism||00051::Fructose and mannose metabolism	Pregnenolone biosynthesis::Fructose biosynthesis	Metapathway_biotransformation_Phase_I_and_II::Eicosanoid_metabolism_via_Cyclo_Oxygenases_(COX)	Cytoplasm	tr|W6NEF0|W6NEF0_HAECO	Aldo keto reductase domain containing protein
HCON_00027850-00001	Y	Y	Y	N	HCON_00027850	NA	GO:0016491::oxidoreductase activity	GO:0055114::oxidation-reduction process	Aldo/keto reductase family	Poorly characterized	Function unknown	01100::Metabolic pathways||00561::Glycerolipid metabolism||00040::Pentose and glucuronate interconversions||00052::Galactose metabolism||00051::Fructose and mannose metabolism	Glutathione conjugation::Formation of xylulose-5-phosphate	Metapathway_biotransformation_Phase_I_and_II::Benzo(a)pyrene_metabolism	Mitochondria	tr|A0A7I4Y0C3|A0A7I4Y0C3_HAECO	Aldo keto reductase domain containing protein
HCON_00027870-00001	Y	Y	Y	N	HCON_00027870	NA	GO:0016491::oxidoreductase activity	GO:0055114::oxidation-reduction process	Aldo/keto reductase family	Poorly characterized	Function unknown	01100::Metabolic pathways||00561::Glycerolipid metabolism||00010::Glycolysis / Gluconeogenesis||00040::Pentose and glucuronate interconversions||00052::Galactose metabolism||00051::Fructose and mannose metabolism	Glutathione conjugation::Formation of xylulose-5-phosphate	Metapathway_biotransformation_Phase_I_and_II::Benzo(a)pyrene_metabolism	Mitochondria	tr|A0A7I5E6F3|A0A7I5E6F3_HAECO	Aldo keto reductase domain containing protein
HCON_00027910-00001	Y	Y	Y	Y	HCON_00027910	NA	GO:0016491::oxidoreductase activity	GO:0055114::oxidation-reduction process	Aldo/keto reductase family	Poorly characterized	Function unknown	01100::Metabolic pathways||00561::Glycerolipid metabolism||00040::Pentose and glucuronate interconversions||00052::Galactose metabolism||00051::Fructose and mannose metabolism	Glutathione conjugation::Formation of xylulose-5-phosphate	Metapathway_biotransformation_Phase_I_and_II::Benzo(a)pyrene_metabolism	Cytoplasm	tr|A0A7I4Y0C4|A0A7I4Y0C4_HAECO	Aldo_ket_red domain-containing protein
HCON_00028680-00001	Y	Y	Y	N	HCON_00028680	NA	GO:0008478::pyridoxal kinase activity	GO:0009443::pyridoxal 5'-phosphate salvage;GO:0016310::phosphorylation	Phosphomethylpyrimidine kinase	Metabolism	Coenzyme transport and metabolism	01100::Metabolic pathways||00750::Vitamin B6 metabolism	Neutrophil degranulation::Vitamins B6 activation to pyridoxal phosphate	NA	Cytoplasm	tr|A0A7I4XYL1|A0A7I4XYL1_HAECO	Pyridoxal kinase
HCON_00029750-00001	Y	Y	Y	Y	HCON_00029750	GO:0030016::myofibril	NA	GO:0009792::embryo development ending in birth or egg hatching;GO:0002119::nematode larval development	Calponin homology (CH) domain	Cellular processes and signaling	Cytoskeleton	NA	Platelet degranulation	Myometrial_Relaxation_and_Contraction_Pathways	Cytoplasm	tr|A0A7I4XYP4|A0A7I4XYP4_HAECO	Calponin-homology (CH) domain-containing protein
HCON_00034120-00001	Y	Y	Y	N	HCON_00034120	NA	GO:0046872::metal ion binding;GO:0004462::lactoylglutathione lyase activity	NA	Glyoxalase/Bleomycin resistance protein/Dioxygenase superfamily	Metabolism	Carbohydrate transport and metabolism	00620::Pyruvate metabolism	Pyruvate metabolism	NA	Cytoplasm	tr|A0A7I4XZA4|A0A7I4XZA4_HAECO	Lactoylglutathione lyase
HCON_00034310-00001	Y	Y	Y	Y	HCON_00034310	GO:0060102::collagen and cuticulin-based cuticle extracellular matrix;GO:0045121::membrane raft	GO:0030246::carbohydrate binding;GO:0016936::galactoside binding;GO:0005515::protein binding	NA	Galectin	Cellular processes and signaling	Extracellular structures	NA	Interleukin-2 family signaling	Vitamin_D_Receptor_Pathway	Cytoplasm	tr|Q9NJV1|Q9NJV1_HAECO	Galectin
HCON_00034330-00001	Y	Y	Y	Y	HCON_00034330	GO:0005623::cell	GO:0003755::peptidyl-prolyl cis-trans isomerase activity	GO:0006457::protein folding;GO:0000413::protein peptidyl-prolyl isomerization	PPIases accelerate the folding of proteins. It catalyzes the cis-trans isomerization of proline imidic peptide bonds in oligopeptides	Cellular processes and signaling	Posttranslational modification, protein turnover, chaperones	NA	Neutrophil degranulation::Platelet degranulation ::Gene and protein expression by JAK-STAT signaling after Interleukin-12 stimulation::Budding and maturation of HIV virion::Calcineurin activates NFAT::Basigin interactions::Assembly Of The HIV Virion::Integration of provirus::Early Phase of HIV Life Cycle::APOBEC3G mediated resistance to HIV-1 infection::Binding and entry of HIV virion::Minus-stra…	Prolactin_Signaling_Pathway	Cytoplasm	tr|U6NLT7|U6NLT7_HAECO	Peptidyl-prolyl cis-trans isomerase
HCON_00035280-00001	Y	Y	Y	Y	HCON_00035280	GO:0005576::extracellular region	GO:0008233::peptidase activity;GO:0019828::aspartic-type endopeptidase inhibitor activity	GO:0010951::negative regulation of endopeptidase activity	Pepsin inhibitor-3-like repeated domain	Poorly characterized	Function unknown	NA	NA	NA	Extracellular	tr|A0A7I4XZK8|A0A7I4XZK8_HAECO	Aspartyl protease inhibitor; Proteinase inhibitor I33 domain containing protein
HCON_00035530-00001	Y	Y	Y	N	HCON_00035530	NA	NA	NA	NA	NA	NA	NA	NA	NA	Extracellular	tr|A0A7I4Y0B6|A0A7I4Y0B6_HAECO	Secreted phosphoprotein 1
HCON_00035950-00001	Y	Y	Y	Y	HCON_00035950	GO:0005737::cytoplasm	NA	NA	Gamma interferon inducible lysosomal thiol reductase (GILT)	Cellular processes and signaling	Posttranslational modification, protein turnover, chaperones	04612::Antigen processing and presentation	MHC class II antigen presentation::Interferon gamma signaling	NA	Extracellular	tr|A0A7I4XZR6|A0A7I4XZR6_HAECO	Gamma interferon inducible lysosomal thiol reductase GILT
HCON_00037980-00001	Y	Y	Y	Y	HCON_00037980	NA	GO:0016491::oxidoreductase activity	GO:0055114::oxidation-reduction process	Malate/L-lactate dehydrogenase	Metabolism	Energy production and conversion	NA	NA	NA	Mitochondria	tr|A0A7I4Y0Y7|A0A7I4Y0Y7_HAECO	Malate dehydrogenase
HCON_00038180-00001	Y	Y	Y	Y	HCON_00038180	NA	NA	NA	defense response to Gram-positive bacterium	Cellular processes and signaling	Posttranslational modification, protein turnover, chaperones	NA	NA	NA	Extracellular	tr|A0A7I4Y241|A0A7I4Y241_HAECO	Uncharacterized protein
HCON_00038320-00001	Y	Y	Y	N	HCON_00038320	NA	GO:0016491::oxidoreductase activity	GO:0055114::oxidation-reduction process	short chain dehydrogenase	Metabolism	Amino acid transport and metabolism	01100::Metabolic pathways||00790::Folate biosynthesis	Phenylalanine metabolism	NA	Cytoplasm	tr|A0A7I4Y145|A0A7I4Y145_HAECO	Dihydropteridine reductase dhpr/qdpr
HCON_00039200-00001	Y	Y	Y	Y	HCON_00039200	NA	NA	NA	NA	NA	NA	NA	NA	NA	Extracellular	tr|A0A7I4Y2C6|A0A7I4Y2C6_HAECO	Secreted protein
HCON_00040180-00001	Y	Y	Y	Y	HCON_00040180	NA	NA	NA	NA	NA	NA	NA	NA	NA	Extracellular	tr|E0YDN8|E0YDN8_HAECO	Parasitic stage specific protein 1
HCON_00040240-00001	Y	Y	Y	N	HCON_00040240	GO:0005737::cytoplasm	GO:0003755::peptidyl-prolyl cis-trans isomerase activity	GO:0006457::protein folding;GO:0000413::protein peptidyl-prolyl isomerization	PPIases accelerate the folding of proteins. It catalyzes the cis-trans isomerization of proline imidic peptide bonds in oligopeptides	Cellular processes and signaling	Posttranslational modification, protein turnover, chaperones	NA	Collagen biosynthesis and modifying enzymes	Prolactin_Signaling_Pathway::Type_I_collagen_synthesis_in_the_context_of_Osteogenesis_imperfecta	Extracellular	tr|A0A7I5E730|A0A7I5E730_HAECO	Peptidyl-prolyl cis-trans isomerase
HCON_00041190-00001	Y	Y	Y	Y	HCON_00041190	GO:0005764::lysosome	GO:0004558::alpha-1,4-glucosidase activity	GO:0005980::glycogen catabolic process	Belongs to the glycosyl hydrolase 31 family	Metabolism	Carbohydrate transport and metabolism	01100::Metabolic pathways||00052::Galactose metabolism||00500::Starch and sucrose metabolism||04973::Carbohydrate digestion and absorption	Digestion of dietary carbohydrate::Intestinal saccharidase deficiencies	Nuclear_Receptors_Meta-Pathway	Peroxisome	tr|A0A7I4Y2Y1|A0A7I4Y2Y1_HAECO	P-type domain-containing protein
HCON_00042420-00001	Y	Y	Y	N	HCON_00042420	GO:0045121::membrane raft	GO:0030246::carbohydrate binding	NA	Galactoside-binding lectin	Cellular processes and signaling	Extracellular structures	NA	Interleukin-2 family signaling	TYROBP_Causal_Network	Extracellular	tr|A0A7I5E772|A0A7I5E772_HAECO	Galectin
HCON_00042810-00001	Y	Y	Y	Y	HCON_00042810	GO:0005829::cytosol;GO:0005739::mitochondrion	GO:0005507::copper ion binding;GO:0008270::zinc ion binding;GO:0004784::superoxide dismutase activity;GO:0042803::protein homodimerization activity	GO:0055114::oxidation-reduction process;GO:0008340::determination of adult lifespan;GO:0071688::striated muscle myosin thick filament assembly;GO:0060378::regulation of brood size;GO:0040028::regulation of vulval development;GO:0001306::age-dependent response to oxidative stress;GO:0019430::removal of superoxide radicals	Destroys radicals which are normally produced within the cells and which are toxic to biological systems	Metabolism	Inorganic ion transport and metabolism	04146::Peroxisome||05016::Huntington's disease||04213::Longevity regulating pathway - multiple species||05014::Amyotrophic lateral sclerosis (ALS)||05020::Prion diseases	Platelet degranulation ::Gene and protein expression by JAK-STAT signaling after Interleukin-12 stimulation::Detoxification of Reactive Oxygen Species	AGE-RAGE_pathway::Vitamin_B12_Metabolism::Selenium_Micronutrient_Network::One_carbon_metabolism_and_related_pathways::Folate_Metabolism::Extracellular_vesicles_in_the_crosstalk_of_cardiac_cells::Copper_homeostasis::Oxidative_Stress::Association_Between_Physico-Chemical_Features_and_Toxicity_Associated_Pathways::Dopamine_metabolism::Amyotrophic_lateral_sclerosis_(ALS)	Mitochondria	tr|A0A7I4Y4N1|A0A7I4Y4N1_HAECO	Superoxide dismutase [Cu-Zn]
HCON_00046440-00001	Y	Y	Y	N	HCON_00046440	NA	NA	NA	NA	NA	NA	NA	NA	NA	Extracellular	tr|A0A6F7NZ45|A0A6F7NZ45_HAECO	Metridin ShK toxin domain containing protein
HCON_00046840-00001	Y	Y	Y	Y	HCON_00046840	GO:0005737::cytoplasm	NA	NA	Gamma interferon inducible lysosomal thiol reductase (GILT)	Cellular processes and signaling	Posttranslational modification, protein turnover, chaperones	04612::Antigen processing and presentation	MHC class II antigen presentation::Interferon gamma signaling	NA	Extracellular	tr|A0A7I4Y2L3|A0A7I4Y2L3_HAECO	Gamma interferon inducible lysosomal thiol reductase
HCON_00046930-00001	Y	Y	Y	Y	HCON_00046930	NA	GO:0016740::transferase activity	NA	Amidinotransferase	Metabolism	Amino acid transport and metabolism	NA	NA	NA	Cytoplasm	tr|A0A7I4Y2M4|A0A7I4Y2M4_HAECO	Amidinotransferase domain containing protein
HCON_00047370-00001	Y	Y	Y	Y	HCON_00047370	NA	NA	NA	Saposin-like type B, region 2	Metabolism	Carbohydrate transport and metabolism	NA	NA	NA	Extracellular	tr|E0YDN3|E0YDN3_HAECO	Saposin-like protein 1
HCON_00047720-00001	Y	Y	Y	Y	HCON_00047720	GO:0045121::membrane raft	NA	NA	Peptidase family M13	Metabolism	Amino acid transport and metabolism	NA	Peptide ligand-binding receptors	Sudden_Infant_Death_Syndrome_(SIDS)_Susceptibility_Pathways::Corticotropin-releasing_hormone_signaling_pathway	Extracellular	tr|A0A7I4Y5P2|A0A7I4Y5P2_HAECO	Putative zinc metallopeptidase
HCON_00047830-00001	Y	Y	Y	Y	HCON_00047830	GO:0045121::membrane raft	NA	NA	Peptidase family M13	Metabolism	Amino acid transport and metabolism	NA	Peptide ligand-binding receptors	Sudden_Infant_Death_Syndrome_(SIDS)_Susceptibility_Pathways::Corticotropin-releasing_hormone_signaling_pathway	E.R.	tr|A0A7I4Y3U5|A0A7I4Y3U5_HAECO	Putative zinc metallopeptidase
HCON_00048020-00001	Y	Y	Y	Y	HCON_00048020	GO:0005829::cytosol;GO:0030016::myofibril	GO:0004807::triose-phosphate isomerase activity	GO:0008340::determination of adult lifespan;GO:0006098::pentose-phosphate shunt;GO:0006094::gluconeogenesis;GO:0045454::cell redox homeostasis;GO:0006096::glycolytic process;GO:0019563::glycerol catabolic process;GO:0046166::glyceraldehyde-3-phosphate biosynthetic process;GO:0071688::striated muscle myosin thick filament assembly	triosephosphate isomerase	Metabolism	Carbohydrate transport and metabolism	01100::Metabolic pathways||01200::Carbon metabolism||00562::Inositol phosphate metabolism||01230::Biosynthesis of amino acids||00010::Glycolysis / Gluconeogenesis||00051::Fructose and mannose metabolism	Gluconeogenesis::Glycolysis	Pathways_in_clear_cell_renal_cell_carcinoma::Glycolysis_and_Gluconeogenesis::Fatty_Acid_Beta_Oxidation::Cori_Cycle::HIF1A_and_PPARG_regulation_of_glycolysis	Cytoplasm	tr|E5LLK2|E5LLK2_HAECO	Triosephosphate isomerase
HCON_00048680-00001	Y	Y	Y	Y	HCON_00048680	GO:0016021::integral component of membrane;GO:0005737::cytoplasm	GO:0008379::thioredoxin peroxidase activity	GO:0042744::hydrogen peroxide catabolic process;GO:0055114::oxidation-reduction process;GO:0008340::determination of adult lifespan;GO:0010038::response to metal ion;GO:0098869::cellular oxidant detoxification;GO:0010286::heat acclimation;GO:0000122::negative regulation of transcription from RNA polymerase II promoter;GO:0040018::positive regulation of multicellular organism growth;GO:0042542::re…	C-terminal domain of 1-Cys peroxiredoxin	Cellular processes and signaling	Posttranslational modification, protein turnover, chaperones	04146::Peroxisome||04214::Apoptosis - fly	TP53 Regulates Metabolic Genes::Detoxification of Reactive Oxygen Species::Deregulated CDK5 triggers multiple neurodegenerative pathways in Alzheimer's disease models	VEGFA-VEGFR2_Signaling_Pathway::Selenium_Micronutrient_Network	Cytoplasm	tr|Q6J3P3|Q6J3P3_HAECO	Peroxiredoxin
HCON_00050190-00001	Y	Y	Y	N	HCON_00050190	GO:0005634::nucleus	GO:0003684::damaged DNA binding	GO:0043161::proteasome-mediated ubiquitin-dependent protein catabolic process;GO:0006289::nucleotide-excision repair	XPC-binding domain	Information storage and processing	Replication, recombination and repair	04141::Protein processing in endoplasmic reticulum||03420::Nucleotide excision repair	Formation of Incision Complex in GG-NER::DNA Damage Recognition in GG-NER::Josephin domain DUBs	Nucleotide_Excision_Repair	Mitochondria	tr|A0A7I4Y6H4|A0A7I4Y6H4_HAECO	UV excision repair protein RAD23
HCON_00051830-00001	Y	Y	Y	Y	HCON_00051830	GO:0005886::plasma membrane;GO:0045121::membrane raft	GO:0030246::carbohydrate binding	NA	Galectin	Cellular processes and signaling	Extracellular structures	NA	Interleukin-2 family signaling	Vitamin_D_Receptor_Pathway	Cytoplasm	tr|O76646|O76646_HAECO	Galectin
HCON_00052770-00001	Y	Y	Y	Y	HCON_00052770	NA	GO:0008233::peptidase activity	GO:0019538::protein metabolic process	Xylanase inhibitor C-terminal	Cellular processes and signaling	Posttranslational modification, protein turnover, chaperones	04140::Autophagy - animal||04142::Lysosome||04210::Apoptosis||05152::Tuberculosis||04071::Sphingolipid signaling pathway	Neutrophil degranulation::Collagen degradation::MHC class II antigen presentation::Estrogen-dependent gene expression::Metabolism of Angiotensinogen to Angiotensins	Prolactin_Signaling_Pathway	Extracellular	tr|A0A7I5E7Q5|A0A7I5E7Q5_HAECO	Peptidase A1 domain-containing protein
HCON_00052800-00001	Y	Y	Y	Y	HCON_00052800	NA	GO:0008233::peptidase activity	GO:0019538::protein metabolic process	Xylanase inhibitor C-terminal	Cellular processes and signaling	Posttranslational modification, protein turnover, chaperones	04140::Autophagy - animal||04142::Lysosome||04210::Apoptosis||05152::Tuberculosis||04071::Sphingolipid signaling pathway	Neutrophil degranulation::Collagen degradation::MHC class II antigen presentation::Estrogen-dependent gene expression::Metabolism of Angiotensinogen to Angiotensins	Prolactin_Signaling_Pathway	Extracellular	tr|A0A7I4Y6N0|A0A7I4Y6N0_HAECO	Peptidase A1 domain-containing protein
HCON_00052830-00001	Y	Y	Y	Y	HCON_00052830	NA	GO:0016787::hydrolase activity	NA	Xylanase inhibitor C-terminal	Cellular processes and signaling	Posttranslational modification, protein turnover, chaperones	04140::Autophagy - animal||04142::Lysosome||04210::Apoptosis||05152::Tuberculosis||04071::Sphingolipid signaling pathway	Neutrophil degranulation::Collagen degradation::MHC class II antigen presentation::Estrogen-dependent gene expression::Metabolism of Angiotensinogen to Angiotensins	Prolactin_Signaling_Pathway	Extracellular	tr|A0A7I4Y5V3|A0A7I4Y5V3_HAECO	Peptidase A1 domain-containing protein
HCON_00052840-00001	Y	Y	Y	Y	HCON_00052840	NA	GO:0016787::hydrolase activity	NA	Xylanase inhibitor C-terminal	Cellular processes and signaling	Posttranslational modification, protein turnover, chaperones	04140::Autophagy - animal||04142::Lysosome||04210::Apoptosis||05152::Tuberculosis||04071::Sphingolipid signaling pathway	MHC class II antigen presentation	Prolactin_Signaling_Pathway	Extracellular	tr|A0A7I4Y6X2|A0A7I4Y6X2_HAECO	Peptidase A1 domain-containing protein
HCON_00053200-00001	Y	Y	Y	Y	HCON_00053200	GO:0005623::cell	NA	GO:0009792::embryo development ending in birth or egg hatching	cellular oxidant detoxification	Cellular processes and signaling	Posttranslational modification, protein turnover, chaperones	NA	NA	NA	Cytoplasm	tr|A0A7I4Y453|A0A7I4Y453_HAECO	Thioredoxin domain-containing protein
HCON_00053830-00001	Y	Y	Y	Y	HCON_00053830	GO:0005615::extracellular space;GO:0016020::membrane	NA	NA	Transthyretin-like family	Poorly characterized	Function unknown	NA	NA	NA	Extracellular	tr|A0A7I4Y6Z0|A0A7I4Y6Z0_HAECO	Transthyretin-like family protein
HCON_00053860-00001	Y	Y	Y	N	HCON_00053860	GO:0005615::extracellular space	NA	NA	Transthyretin-like family	Poorly characterized	Function unknown	NA	NA	NA	Extracellular	tr|A0A7I4Y4Y8|A0A7I4Y4Y8_HAECO	Transthyretin-like family protein
HCON_00054450-00001	Y	Y	Y	Y	HCON_00054450	GO:0000786::nucleosome;GO:0005634::nucleus	GO:0046982::protein heterodimerization activity;GO:0003677::DNA binding	GO:0006352::DNA-templated transcription, initiation;GO:0050829::defense response to Gram-negative bacterium;GO:0006898::receptor-mediated endocytosis;GO:0040011::locomotion;GO:0019915::lipid storage;GO:0009792::embryo development ending in birth or egg hatching;GO:0060465::pharynx development;GO:0002119::nematode larval development;GO:0010171::body morphogenesis;GO:0045944::positive regulation of…	protein heterodimerization activity	Information storage and processing	Chromatin structure and dynamics	05034::Alcoholism||05203::Viral carcinogenesis||05322::Systemic lupus erythematosus	Estrogen-dependent gene expression::HATs acetylate histones::RUNX1 regulates transcription of genes involved in differentiation of HSCs::Activation of anterior HOX genes in hindbrain development during early embryogenesis::HCMV Early Events::Processing of DNA double-strand break ends::Oxidative Stress Induced Senescence::Senescence-Associated Secretory Phenotype (SASP)::Transcriptional regulation…	Histone_Modifications::Genes_involved_in_male_infertility	Nucleus	tr|A0A7I4XZX8|A0A7I4XZX8_HAECO	Histone H4
HCON_00054650-00001	Y	Y	Y	Y	HCON_00054650	GO:0045121::membrane raft	GO:0016787::hydrolase activity	NA	Histidine phosphatase superfamily (branch 2)	Metabolism	Lipid transport and metabolism	01100::Metabolic pathways||04142::Lysosome||00740::Riboflavin metabolism	Neutrophil degranulation	1q21.1_copy_number_variation_syndrome	Mitochondria	tr|A0A7I4Y5G9|A0A7I4Y5G9_HAECO	Lysosomal acid phosphatase
HCON_00054660-00001	Y	Y	Y	Y	HCON_00054660	GO:0045121::membrane raft	NA	NA	Histidine phosphatase superfamily (branch 2)	Metabolism	Lipid transport and metabolism	01100::Metabolic pathways||04142::Lysosome||00740::Riboflavin metabolism	Neutrophil degranulation	1q21.1_copy_number_variation_syndrome	Mitochondria	tr|A0A7I4Y568|A0A7I4Y568_HAECO	Lysosomal acid phosphatase
HCON_00054910-00001	Y	Y	Y	Y	HCON_00054910	NA	GO:0008233::peptidase activity	GO:0019538::protein metabolic process	Xylanase inhibitor C-terminal	Cellular processes and signaling	Posttranslational modification, protein turnover, chaperones	04140::Autophagy - animal||04142::Lysosome||04210::Apoptosis||05152::Tuberculosis||04071::Sphingolipid signaling pathway	Neutrophil degranulation::Collagen degradation::MHC class II antigen presentation::Estrogen-dependent gene expression::Metabolism of Angiotensinogen to Angiotensins	Prolactin_Signaling_Pathway	Extracellular	tr|A0A7I4Y4J3|A0A7I4Y4J3_HAECO	Peptidase A1 domain-containing protein
HCON_00055920-00001	Y	Y	Y	Y	HCON_00055920	NA	NA	NA	Domain of unknown function DUF148	Poorly characterized	Function unknown	NA	NA	NA	Extracellular	tr|A0A7I5E7W5|A0A7I5E7W5_HAECO	DUF148 domain-containing protein
HCON_00056540-00001	Y	Y	Y	Y	HCON_00056540	NA	GO:0016740::transferase activity	NA	Glutathione S-transferase, C-terminal domain	Cellular processes and signaling	Posttranslational modification, protein turnover, chaperones	01100::Metabolic pathways||05418::Fluid shear stress and atherosclerosis||00480::Glutathione metabolism||05204::Chemical carcinogenesis||00982::Drug metabolism - cytochrome P450||00980::Metabolism of xenobiotics by cytochrome P450||01524::Platinum drug resistance||00590::Arachidonic acid metabolism	Glutathione conjugation::Synthesis of Prostaglandins (PG) and Thromboxanes (TX)	Prostaglandin_Synthesis_and_Regulation	Cytoplasm	tr|A0A7I4Y5X3|A0A7I4Y5X3_HAECO	Glutathione S-transferase
HCON_00056570-00001	Y	Y	Y	Y	HCON_00056570	NA	GO:0016740::transferase activity	NA	glutathione transferase activity	Cellular processes and signaling	Posttranslational modification, protein turnover, chaperones	01100::Metabolic pathways||05418::Fluid shear stress and atherosclerosis||00480::Glutathione metabolism||05204::Chemical carcinogenesis||00982::Drug metabolism - cytochrome P450||00980::Metabolism of xenobiotics by cytochrome P450||01524::Platinum drug resistance||00590::Arachidonic acid metabolism	Glutathione conjugation::Synthesis of Prostaglandins (PG) and Thromboxanes (TX)	Prostaglandin_Synthesis_and_Regulation	Cytoplasm	tr|A0A7I4Y7Z2|A0A7I4Y7Z2_HAECO	Glutathione S-transferase
HCON_00056600-00001	Y	Y	Y	Y	HCON_00056600	NA	GO:0016740::transferase activity	NA	glutathione transferase activity	Cellular processes and signaling	Posttranslational modification, protein turnover, chaperones	01100::Metabolic pathways||05418::Fluid shear stress and atherosclerosis||00480::Glutathione metabolism||05204::Chemical carcinogenesis||00982::Drug metabolism - cytochrome P450||00980::Metabolism of xenobiotics by cytochrome P450||01524::Platinum drug resistance||00590::Arachidonic acid metabolism	Glutathione conjugation::Synthesis of Prostaglandins (PG) and Thromboxanes (TX)	Prostaglandin_Synthesis_and_Regulation	Cytoplasm	tr|A0A7I4Y668|A0A7I4Y668_HAECO	Glutathione S-transferase
HCON_00057480-00001	Y	Y	Y	N	HCON_00057480	GO:0016021::integral component of membrane;GO:0000139::Golgi membrane	GO:0017134::fibroblast growth factor binding	NA	Cysteine rich repeat	Cellular processes and signaling	Intracellular trafficking, secretion, and vesicular transport	04514::Cell adhesion molecules (CAMs)	Cell surface interactions at the vascular wall	NA	E.R.	tr|A0A7I4Y7U9|A0A7I4Y7U9_HAECO	Golgi apparatus protein 1
HCON_00058150-00001	Y	Y	Y	Y	HCON_00058150	GO:0000015::phosphopyruvate hydratase complex	GO:0004634::phosphopyruvate hydratase activity;GO:0000287::magnesium ion binding	GO:0008340::determination of adult lifespan;GO:0006898::receptor-mediated endocytosis;GO:0040018::positive regulation of multicellular organism growth;GO:0006096::glycolytic process;GO:0009792::embryo development ending in birth or egg hatching;GO:0002119::nematode larval development;GO:0040035::hermaphrodite genitalia development	Enolase, C-terminal TIM barrel domain	Metabolism	Carbohydrate transport and metabolism	01100::Metabolic pathways||01200::Carbon metabolism||04066::HIF-1 signaling pathway||01230::Biosynthesis of amino acids||00010::Glycolysis / Gluconeogenesis||03018::RNA degradation	Gluconeogenesis::Glycolysis::Manipulation of host energy metabolism	Pathways_in_clear_cell_renal_cell_carcinoma::Glycolysis_and_Gluconeogenesis::Metabolic_reprogramming_in_colon_cancer	Cytoplasm	tr|U6PW36|U6PW36_HAECO	Phosphopyruvate hydratase
HCON_00060760-00001	Y	Y	Y	N	HCON_00060760	NA	NA	NA	NA	NA	NA	NA	NA	NA	Extracellular	tr|A0A7I4Y6U0|A0A7I4Y6U0_HAECO	Saposin B-type domain-containing protein
HCON_00060770-00001	Y	Y	Y	Y	HCON_00060770	NA	NA	NA	NA	NA	NA	NA	NA	NA	Extracellular	tr|A0A7I4Y7Z7|A0A7I4Y7Z7_HAECO	Saposin B-type domain-containing protein
HCON_00061320-00001	Y	Y	Y	Y	HCON_00061320	NA	NA	NA	WD40-like Beta Propeller Repeat	Cellular processes and signaling	Intracellular trafficking, secretion, and vesicular transport	NA	NA	NA	Peroxisome	tr|A0A7I4Y776|A0A7I4Y776_HAECO	Apical gut membrane polyprotein
HCON_00062440-00001	Y	Y	Y	Y	HCON_00062440	NA	GO:0016829::lyase activity	GO:0008152::metabolic process	Pyridoxal-phosphate dependent enzyme	Metabolism	Amino acid transport and metabolism	01100::Metabolic pathways||01200::Carbon metabolism||01230::Biosynthesis of amino acids||00260::Glycine, serine and threonine metabolism||00290::Valine, leucine and isoleucine biosynthesis	Serine biosynthesis	Amino_Acid_metabolism::Pathways_in_clear_cell_renal_cell_carcinoma	Cytoplasm	tr|A0A7I5E865|A0A7I5E865_HAECO	Threonine ammonia-lyase
HCON_00064120-00001	Y	Y	Y	N	HCON_00064120	NA	NA	GO:0044699::single-organism process;GO:0044237::cellular metabolic process	Glucosidase II beta subunit-like protein	Cellular processes and signaling	Signal transduction mechanisms	04141::Protein processing in endoplasmic reticulum	Regulation of Insulin-like Growth Factor (IGF) transport and uptake by IGFBPs::Post-translational protein phosphorylation::N-glycan trimming in the ER and Calnexin/Calreticulin cycle::Advanced glycosylation endproduct receptor signaling::Calnexin/calreticulin cycle::Maturation of spike protein	NA	Extracellular	tr|A0A7I4Y8V0|A0A7I4Y8V0_HAECO	Glucosidase 2 subunit beta
HCON_00065080-00001	Y	Y	Y	Y	HCON_00065080	NA	NA	NA	NA	NA	NA	NA	NA	NA	Extracellular	tr|A0A7I4Y790|A0A7I4Y790_HAECO	Uncharacterized protein
HCON_00067090-00001	Y	Y	Y	Y	HCON_00067090	GO:0005829::cytosol;GO:0005739::mitochondrion;GO:0045239::tricarboxylic acid cycle enzyme complex	GO:0004333::fumarate hydratase activity	GO:0000003::reproduction;GO:0006108::malate metabolic process;GO:0006099::tricarboxylic acid cycle;GO:0002119::nematode larval development;GO:0051262::protein tetramerization;GO:0006898::receptor-mediated endocytosis;GO:0009792::embryo development ending in birth or egg hatching;GO:0006106::fumarate metabolic process	Fumarase C C-terminus	Metabolism	Energy production and conversion	01100::Metabolic pathways||05200::Pathways in cancer||01200::Carbon metabolism||00620::Pyruvate metabolism||00020::Citrate cycle (TCA cycle)||05211::Renal cell carcinoma	Citric acid cycle (TCA cycle)	Amino_Acid_metabolism::Metabolic_reprogramming_in_colon_cancer::Type_2_papillary_renal_cell_carcinoma::TCA_Cycle_(aka_Krebs_or_citric_acid_cycle)::TCA_Cycle_and_Deficiency_of_Pyruvate_Dehydrogenase_complex_(PDHc)::Disorders_of_the_Krebs_cycle	Mitochondria	tr|A0A6F7PEZ2|A0A6F7PEZ2_HAECO	Fumarate hydratase
HCON_00067670-00001	Y	Y	Y	Y	HCON_00067670	NA	NA	NA	Trypsin Inhibitor like cysteine rich domain	Poorly characterized	Function unknown	NA	NA	NA	Extracellular	tr|A0A7I4Y9X9|A0A7I4Y9X9_HAECO	TIL domain-containing protein
HCON_00068030-00001	Y	Y	Y	Y	HCON_00068030	GO:0045121::membrane raft	GO:0030246::carbohydrate binding;GO:0016936::galactoside binding	NA	Galectin	Cellular processes and signaling	Extracellular structures	NA	Interleukin-2 family signaling	Vitamin_D_Receptor_Pathway	Cytoplasm	tr|A0A7I4YAN3|A0A7I4YAN3_HAECO	Galectin
HCON_00068130-00001	Y	Y	Y	Y	HCON_00068130	GO:0005829::cytosol;GO:0055120::striated muscle dense body	GO:0046872::metal ion binding;GO:0016301::kinase activity;GO:0004613::phosphoenolpyruvate carboxykinase (GTP) activity;GO:0005525::GTP binding	GO:0008340::determination of adult lifespan;GO:0002119::nematode larval development;GO:0016310::phosphorylation;GO:0006094::gluconeogenesis	Phosphoenolpyruvate carboxykinase N-terminal domain	Metabolism	Energy production and conversion	01100::Metabolic pathways||04151::PI3K-Akt signaling pathway||04910::Insulin signaling pathway||04931::Insulin resistance||04068::FoxO signaling pathway||04922::Glucagon signaling pathway||04152::AMPK signaling pathway||04920::Adipocytokine signaling pathway||00620::Pyruvate metabolism||03320::PPAR signaling pathway||00010::Glycolysis / Gluconeogenesis||00020::Citrate cycle (TCA cycle)||04964::Pr…	Gluconeogenesis	PI3K-Akt_Signaling_Pathway::Adipogenesis::PPAR_signaling_pathway::Transcription_factor_regulation_in_adipogenesis	Cytoplasm	tr|A0A7I5E8L5|A0A7I5E8L5_HAECO	Phosphoenolpyruvate carboxykinase (GTP)
HCON_00070120-00001	Y	Y	Y	Y	HCON_00070120	GO:0005886::plasma membrane;GO:0043231::intracellular membrane-bounded organelle	GO:0005545::1-phosphatidylinositol binding;GO:0008201::heparin binding;GO:0008429::phosphatidylethanolamine binding;GO:0005509::calcium ion binding;GO:0001786::phosphatidylserine binding;GO:0005544::calcium-dependent phospholipid binding	GO:0043652::engulfment of apoptotic cell	Annexin repeats	Cellular processes and signaling	Intracellular trafficking, secretion, and vesicular transport	NA	Smooth Muscle Contraction	Calcium_Regulation_in_the_Cardiac_Cell::Prostaglandin_Synthesis_and_Regulation	Cytoplasm	tr|A0A7I5E8P6|A0A7I5E8P6_HAECO	Annexin
HCON_00070540-00002	Y	Y	Y	N	HCON_00070540	GO:0005759::mitochondrial matrix	GO:0042802::identical protein binding;GO:0004587::ornithine-oxo-acid transaminase activity;GO:0030170::pyridoxal phosphate binding	GO:0010121::arginine catabolic process to proline via ornithine;GO:0055129::L-proline biosynthetic process;GO:0019544::arginine catabolic process to glutamate	Belongs to the class-III pyridoxal-phosphate-dependent aminotransferase family	Metabolism	Amino acid transport and metabolism	01100::Metabolic pathways||00330::Arginine and proline metabolism	Glutamate and glutamine metabolism	Amino_Acid_metabolism::22q11.2_Deletion_Syndrome::Urea_cycle_and_metabolism_of_amino_groups::Urea_cycle_and_associated_pathways	Mitochondria	tr|A0A6F7P322|A0A6F7P322_HAECO	Ornithine aminotransferase
HCON_00071230-00001	Y	Y	Y	Y	HCON_00071230	GO:0005739::mitochondrion	GO:0046872::metal ion binding;GO:0004494::methylmalonyl-CoA mutase activity;GO:0031419::cobalamin binding;GO:0072341::modified amino acid binding	GO:0050667::homocysteine metabolic process;GO:0009791::post-embryonic development	Methylmalonyl-CoA mutase	Metabolism	Lipid transport and metabolism	01100::Metabolic pathways||01200::Carbon metabolism||00630::Glyoxylate and dicarboxylate metabolism||00280::Valine, leucine and isoleucine degradation||00640::Propanoate metabolism	Cobalamin (Cbl, vitamin B12) transport and metabolism::Propionyl-CoA catabolism::Defective MUT causes methylmalonic aciduria mut type::Defective MMAA causes methylmalonic aciduria type cblA	Amino_Acid_metabolism::Vitamin_B12_Metabolism::Vitamin_B12_Disorders	Mitochondria	tr|A0A7I4YA07|A0A7I4YA07_HAECO	Methylmalonyl-CoA mutase
HCON_00071280-00001	Y	Y	Y	Y	HCON_00071280	GO:0005739::mitochondrion	GO:0008289::lipid binding	NA	Phosphatidylethanolamine-binding protein	Poorly characterized	Function unknown	04062::Chemokine signaling pathway||04666::Fc gamma R-mediated phagocytosis	Signaling by BRAF and RAF fusions::Signaling by moderate kinase activity BRAF mutants::Signaling downstream of RAS mutants::Paradoxical activation of RAF signaling by kinase inactive BRAF::Negative regulation of MAPK pathway::MAP2K and MAPK activation::Signaling by high-kinase activity BRAF mutants	EGF-EGFR_Signaling_Pathway::Pancreatic_adenocarcinoma_pathway	Mitochondria	tr|A0A7I4YBQ4|A0A7I4YBQ4_HAECO	Phosphatidylethanolamine-binding protein PEBP domain containing protein
HCON_00071480-00001	Y	Y	Y	Y	HCON_00071480	GO:0005720::nuclear heterochromatin;GO:0005737::cytoplasm	GO:0004332::fructose-bisphosphate aldolase activity	GO:0018991::oviposition;GO:0040011::locomotion;GO:0009792::embryo development ending in birth or egg hatching;GO:0006096::glycolytic process	Fructose-bisphosphate aldolase class-I	Metabolism	Carbohydrate transport and metabolism	01100::Metabolic pathways||01200::Carbon metabolism||01230::Biosynthesis of amino acids||00010::Glycolysis / Gluconeogenesis||00051::Fructose and mannose metabolism||00030::Pentose phosphate pathway	Neutrophil degranulation::Platelet degranulation ::Gluconeogenesis::Glycolysis	VEGFA-VEGFR2_Signaling_Pathway::Sudden_Infant_Death_Syndrome_(SIDS)_Susceptibility_Pathways::Pathways_in_clear_cell_renal_cell_carcinoma::Glycolysis_and_Gluconeogenesis::Cori_Cycle	Extracellular	tr|A0A7I4Y9W7|A0A7I4Y9W7_HAECO	Fructose-bisphosphate aldolase
HCON_00072850-00001	Y	Y	Y	Y	HCON_00072850	NA	NA	NA	Domain of unknown function (DUF4440)	Poorly characterized	Function unknown	NA	NA	NA	Extracellular	tr|E0YDP1|E0YDP1_HAECO	Parasitic stage specific protein 2
HCON_00074100-00001	Y	Y	Y	Y	HCON_00074100	NA	NA	NA	Epidermal growth factor-like domain.	Cellular processes and signaling	Posttranslational modification, protein turnover, chaperones	NA	NA	NA	Extracellular	tr|A0A7I4YC94|A0A7I4YC94_HAECO	EGF-like domain-containing protein
HCON_00074210-00001	Y	Y	Y	N	HCON_00074210	GO:0005615::extracellular space	NA	NA	Transthyretin-like family	Poorly characterized	Function unknown	NA	NA	NA	Extracellular	tr|A0A7I4YCA3|A0A7I4YCA3_HAECO	Transthyretin-like family protein
HCON_00074340-00001	Y	Y	Y	Y	HCON_00074340	GO:0055120::striated muscle dense body;GO:0005720::nuclear heterochromatin;GO:0005783::endoplasmic reticulum;GO:0030017::sarcomere	GO:0004332::fructose-bisphosphate aldolase activity	GO:0008340::determination of adult lifespan;GO:0006096::glycolytic process	Fructose-bisphosphate aldolase class-I	Metabolism	Carbohydrate transport and metabolism	01100::Metabolic pathways||01200::Carbon metabolism||01230::Biosynthesis of amino acids||00010::Glycolysis / Gluconeogenesis||00051::Fructose and mannose metabolism||00030::Pentose phosphate pathway	Neutrophil degranulation::Platelet degranulation ::Gluconeogenesis::Glycolysis	VEGFA-VEGFR2_Signaling_Pathway::Sudden_Infant_Death_Syndrome_(SIDS)_Susceptibility_Pathways::Pathways_in_clear_cell_renal_cell_carcinoma::Glycolysis_and_Gluconeogenesis::Cori_Cycle	Cytoplasm	tr|A0A7I4YCB6|A0A7I4YCB6_HAECO	Fructose-bisphosphate aldolase
HCON_00075840-00001	Y	Y	Y	N	HCON_00075840	GO:0030016::myofibril	NA	NA	CS domain	Cellular processes and signaling	Posttranslational modification, protein turnover, chaperones	01100::Metabolic pathways||00590::Arachidonic acid metabolism	Estrogen-dependent gene expression::HSP90 chaperone cycle for steroid hormone receptors (SHR)::Synthesis of Prostaglandins (PG) and Thromboxanes (TX)::ESR-mediated signaling::HSF1 activation::Attenuation phase::Aryl hydrocarbon receptor signalling	Nuclear_Receptors_Meta-Pathway::Aryl_Hydrocarbon_Receptor_Pathway	Cytoplasm	tr|A0A7I4YB31|A0A7I4YB31_HAECO	CS domain containing protein
HCON_00076060-00001	Y	Y	Y	Y	HCON_00076060	NA	GO:0097159::organic cyclic compound binding;GO:1901363::heterocyclic compound binding	GO:0000280::nuclear division;GO:0022402::cell cycle process	Macrophage migration inhibitory factor (MIF)	Cellular processes and signaling	Defense mechanisms	00350::Tyrosine metabolism||00360::Phenylalanine metabolism	Neutrophil degranulation::Gene and protein expression by JAK-STAT signaling after Interleukin-12 stimulation::Cell surface interactions at the vascular wall	Adipogenesis::Spinal_Cord_Injury	Cytoplasm	tr|A0A7I4YB55|A0A7I4YB55_HAECO	Macrophage migration inhibitory factor
HCON_00077290-00001	Y	Y	Y	Y	HCON_00077290	NA	GO:0005524::ATP binding	GO:0000003::reproduction;GO:0008340::determination of adult lifespan;GO:0035966::response to topologically incorrect protein	Hsp70 protein	Cellular processes and signaling	Posttranslational modification, protein turnover, chaperones	04141::Protein processing in endoplasmic reticulum	Regulation of HSF1-mediated heat shock response	Parkin-Ubiquitin_Proteasomal_System_pathway	Cytoplasm	tr|A0A7I4YBL5|A0A7I4YBL5_HAECO	Heat shock 70 kDa protein 14
HCON_00078170-00001	Y	Y	Y	N	HCON_00078170	NA	NA	NA	Domain involved in innate immunity and lipid metabolism.	Poorly characterized	Function unknown	04142::Lysosome	NA	NA	Extracellular	tr|A0A7I4YE55|A0A7I4YE55_HAECO	ML domain-containing protein
HCON_00080740-00001	Y	Y	Y	N	HCON_00080740	GO:0005759::mitochondrial matrix	GO:0046872::metal ion binding;GO:0051087::chaperone binding;GO:0005524::ATP binding;GO:0051082::unfolded protein binding	GO:0009792::embryo development ending in birth or egg hatching;GO:0051085::chaperone mediated protein folding requiring cofactor;GO:0006986::response to unfolded protein	Belongs to the GroES chaperonin family	Cellular processes and signaling	Posttranslational modification, protein turnover, chaperones	NA	NA	NA	Cytoplasm	tr|A0A7I4YEF6|A0A7I4YEF6_HAECO	10 kDa heat shock protein, mitochondrial
HCON_00080750-00001	Y	Y	Y	Y	HCON_00080750	GO:0005759::mitochondrial matrix	GO:0005524::ATP binding;GO:0008134::transcription factor binding	GO:0042026::protein refolding;GO:0034514::mitochondrial unfolded protein response;GO:0002119::nematode larval development;GO:0007005::mitochondrion organization;GO:0030968::endoplasmic reticulum unfolded protein response;GO:0007281::germ cell development;GO:0009792::embryo development ending in birth or egg hatching;GO:0008406::gonad development	TCP-1/cpn60 chaperonin family	Cellular processes and signaling	Posttranslational modification, protein turnover, chaperones	05152::Tuberculosis||04212::Longevity regulating pathway - worm||03018::RNA degradation||05134::Legionellosis||04940::Type I diabetes mellitus	Mitochondrial protein import::TFAP2A acts as a transcriptional repressor during retinoic acid induced cell differentiation	Sudden_Infant_Death_Syndrome_(SIDS)_Susceptibility_Pathways::Apoptosis-related_network_due_to_altered_Notch3_in_ovarian_cancer	Mitochondria	tr|A0A7I4YD57|A0A7I4YD57_HAECO	Heat shock protein 60
HCON_00080880-00001	Y	Y	Y	Y	HCON_00080880	NA	NA	NA	Eukaryotic protein of unknown function (DUF953)	Poorly characterized	Function unknown	NA	NA	NA	Extracellular	tr|A0A7I5E967|A0A7I5E967_HAECO	Thioredoxin domain-containing protein 17
HCON_00081890-00001	Y	Y	Y	N	HCON_00081890	GO:0005759::mitochondrial matrix	GO:0004108::citrate (Si)-synthase activity	GO:0009792::embryo development ending in birth or egg hatching;GO:0002119::nematode larval development;GO:0005975::carbohydrate metabolic process;GO:0000003::reproduction;GO:0006099::tricarboxylic acid cycle	citrate synthase	Metabolism	Coenzyme transport and metabolism	01100::Metabolic pathways||01200::Carbon metabolism||01230::Biosynthesis of amino acids||00630::Glyoxylate and dicarboxylate metabolism||00020::Citrate cycle (TCA cycle)||01210::2-Oxocarboxylic acid metabolism	Mitochondrial protein import::Citric acid cycle (TCA cycle)	Amino_Acid_metabolism::TCA_Cycle_(aka_Krebs_or_citric_acid_cycle)::TCA_Cycle_and_Deficiency_of_Pyruvate_Dehydrogenase_complex_(PDHc)	Mitochondria	tr|A0A7I4YCR5|A0A7I4YCR5_HAECO	Citrate synthase
HCON_00083050-00001	Y	Y	Y	N	HCON_00083050	GO:0005853::eukaryotic translation elongation factor 1 complex	GO:0003746::translation elongation factor activity	GO:0009792::embryo development ending in birth or egg hatching;GO:0002119::nematode larval development;GO:0008340::determination of adult lifespan;GO:0006898::receptor-mediated endocytosis;GO:0006414::translational elongation	EF-1 guanine nucleotide exchange domain	Information storage and processing	Translation, ribosomal structure and biogenesis	NA	Eukaryotic Translation Elongation	Translation_Factors	Cytoplasm	tr|A0A7I4YDP2|A0A7I4YDP2_HAECO	Elongation factor 1-beta
HCON_00084370-00001	Y	Y	Y	Y	HCON_00084370	NA	NA	NA	NA	NA	NA	NA	NA	NA	Extracellular	tr|A0A7I4YD46|A0A7I4YD46_HAECO	CUB domain-containing protein
HCON_00085020-00001	Y	Y	Y	Y	HCON_00085020	GO:0005737::cytoplasm	GO:0030246::carbohydrate binding	NA	Galectin	Cellular processes and signaling	Extracellular structures	NA	Interleukin-2 family signaling	TYROBP_Causal_Network	Cytoskeleton	tr|A0A7I4YF29|A0A7I4YF29_HAECO	Galectin
HCON_00086180-00001	Y	Y	Y	N	HCON_00086180	NA	NA	NA	NA	NA	NA	NA	NA	NA	Extracellular	tr|A0A7I4YEJ0|A0A7I4YEJ0_HAECO	Uncharacterized protein
HCON_00086320-00001	Y	Y	Y	Y	HCON_00086320	NA	NA	NA	NA	NA	NA	NA	NA	NA	Extracellular	tr|A0A7I4YEN3|A0A7I4YEN3_HAECO	Uncharacterized protein
HCON_00088680-00001	Y	Y	Y	Y	HCON_00088680	NA	NA	NA	carbohydrate binding	Poorly characterized	Function unknown	NA	NA	NA	Mitochondria	tr|A0A7I4YF62|A0A7I4YF62_HAECO	VWFA domain-containing protein
HCON_00089950-00001	Y	Y	Y	Y	HCON_00089950	GO:0005840::ribosome;GO:0005634::nucleus	GO:0003735::structural constituent of ribosome	GO:0009792::embryo development ending in birth or egg hatching;GO:0002119::nematode larval development;GO:0030163::protein catabolic process;GO:0000003::reproduction;GO:0006412::translation;GO:0006915::apoptotic process	Ribosomal L40e family	Information storage and processing	Translation, ribosomal structure and biogenesis	03010::Ribosome	Antigen processing: Ubiquitination & Proteasome degradation::Neddylation::Regulation of expression of SLITs and ROBOs::Major pathway of rRNA processing in the nucleolus and cytosol::Nonsense Mediated Decay (NMD) enhanced by the Exon Junction Complex (EJC)::Separation of Sister Chromatids::Ub-specific processing proteases::Nonsense Mediated Decay (NMD) independent of the Exon Junction Complex (EJC…	Circadian_rhythm_related_genes::Cytoplasmic_Ribosomal_Proteins::DNA_Replication	Extracellular	tr|A0A7I4YFL9|A0A7I4YFL9_HAECO	Ubiquitin-60S ribosomal protein L40
HCON_00091450-00001	Y	Y	Y	N	HCON_00091450	GO:0005863::striated muscle myosin thick filament	GO:0005509::calcium ion binding	GO:0018991::oviposition;GO:0040011::locomotion	EF-hand, calcium binding motif	Cellular processes and signaling	Cytoskeleton	04921::Oxytocin signaling pathway||04530::Tight junction||04270::Vascular smooth muscle contraction	Striated Muscle Contraction	Regulation_of_Actin_Cytoskeleton::Striated_Muscle_Contraction_Pathway::G13_Signaling_Pathway	Cytoplasm	tr|W6NAN9|W6NAN9_HAECO	CBN-MLC-3 protein
HCON_00092190-00001	Y	Y	Y	N	HCON_00092190	GO:0005759::mitochondrial matrix	GO:0030060::L-malate dehydrogenase activity	GO:0008340::determination of adult lifespan;GO:0071688::striated muscle myosin thick filament assembly;GO:0005975::carbohydrate metabolic process;GO:0006108::malate metabolic process;GO:0006099::tricarboxylic acid cycle;GO:0002119::nematode larval development;GO:0006898::receptor-mediated endocytosis;GO:0009792::embryo development ending in birth or egg hatching	lactate/malate dehydrogenase, alpha/beta C-terminal domain	Metabolism	Energy production and conversion	01100::Metabolic pathways||01200::Carbon metabolism||00620::Pyruvate metabolism||00270::Cysteine and methionine metabolism||00630::Glyoxylate and dicarboxylate metabolism||00020::Citrate cycle (TCA cycle)	Gluconeogenesis::Citric acid cycle (TCA cycle)	Amino_Acid_metabolism::Glycolysis_and_Gluconeogenesis::Metabolic_reprogramming_in_colon_cancer::TCA_Cycle_(aka_Krebs_or_citric_acid_cycle)::Urea_cycle_and_associated_pathways	Plasma membrane	tr|A0A6F7P888|A0A6F7P888_HAECO	Malate dehydrogenase
HCON_00092780-00001	Y	Y	Y	Y	HCON_00092780	NA	NA	NA	Nematode fatty acid retinoid binding protein (Gp-FAR-1)	Poorly characterized	Function unknown	NA	NA	NA	Extracellular	tr|A0A7I4YF74|A0A7I4YF74_HAECO	Fatty acid and retinol binding protein 3
HCON_00092790-00001	Y	Y	Y	N	HCON_00092790	NA	NA	NA	Nematode fatty acid retinoid binding protein (Gp-FAR-1)	Poorly characterized	Function unknown	NA	NA	NA	Extracellular	tr|A0A7I4YEP6|A0A7I4YEP6_HAECO	Fatty acid and retinol binding protein 2-1
HCON_00092810-00001	Y	Y	Y	Y	HCON_00092810	NA	GO:0008289::lipid binding	NA	Nematode fatty acid retinoid binding protein (Gp-FAR-1)	Poorly characterized	Function unknown	NA	NA	NA	Extracellular	tr|A0A7I4YHU8|A0A7I4YHU8_HAECO	Fatty acid and retinol binding protein
HCON_00093210-00001	Y	Y	Y	Y	HCON_00093210	NA	NA	NA	serine-type peptidase activity	Cellular processes and signaling	Posttranslational modification, protein turnover, chaperones	NA	NA	NA	Plasma membrane	tr|A0A7I5E9W2|A0A7I5E9W2_HAECO	Intestinal prolyl carboxypeptidase 1
HCON_00093760-00001	Y	Y	Y	N	HCON_00093760	NA	NA	NA	Belongs to the CRISP family	Poorly characterized	Function unknown	NA	NA	NA	Extracellular	tr|U6PA59|U6PA59_HAECO	Cap-44
HCON_00093830-00001	Y	Y	Y	Y	HCON_00093830	GO:0005737::cytoplasm	GO:0051920::peroxiredoxin activity;GO:0004601::peroxidase activity	GO:0098869::cellular oxidant detoxification;GO:0055114::oxidation-reduction process	Redoxin	Cellular processes and signaling	Posttranslational modification, protein turnover, chaperones	NA	Detoxification of Reactive Oxygen Species	Selenium_Micronutrient_Network	Mitochondria	tr|A0A7I4YGH5|A0A7I4YGH5_HAECO	Peroxiredoxin 1
HCON_00096710-00001	Y	Y	Y	Y	HCON_00096710	GO:0016021::integral component of membrane;GO:0034663::endoplasmic reticulum chaperone complex;GO:0005788::endoplasmic reticulum lumen	GO:0005524::ATP binding;GO:0016887::ATPase activity	GO:0010171::body morphogenesis;GO:0002119::nematode larval development;GO:0030968::endoplasmic reticulum unfolded protein response;GO:0040011::locomotion;GO:0007281::germ cell development;GO:0008406::gonad development	Probably plays a role in facilitating the assembly of multimeric protein complexes inside the ER	Cellular processes and signaling	Posttranslational modification, protein turnover, chaperones	04141::Protein processing in endoplasmic reticulum||04918::Thyroid hormone synthesis||05020::Prion diseases||03060::Protein export	Platelet degranulation ::Regulation of HSF1-mediated heat shock response::Antigen Presentation: Folding, assembly and peptide loading of class I MHC::ATF6 (ATF6-alpha) activates chaperone genes::PERK regulates gene expression::IRE1alpha activates chaperones::ATF6 (ATF6-alpha) activates chaperones	Parkin-Ubiquitin_Proteasomal_System_pathway::Apoptosis-related_network_due_to_altered_Notch3_in_ovarian_cancer::Endoplasmic_reticulum_(ER)_stress_response_in_Coronavirus_infection::Prion_disease_pathway::Photodynamic_therapy-induced_unfolded_protein_response	E.R.	tr|A0A7I4YHA9|A0A7I4YHA9_HAECO	Heat shock protein 70
HCON_00098180-00001	Y	Y	Y	Y	HCON_00098180	NA	GO:0008270::zinc ion binding;GO:0004089::carbonate dehydratase activity	GO:0044237::cellular metabolic process	Reversible hydration of carbon dioxide	Metabolism	Inorganic ion transport and metabolism	00910::Nitrogen metabolism	NA	NA	Mitochondria	tr|A0A7I4YIK5|A0A7I4YIK5_HAECO	Carbonic anhydrase
HCON_00099040-00002	Y	Y	Y	Y	HCON_00099040	GO:0005737::cytoplasm;GO:0005634::nucleus	GO:0015485::cholesterol binding;GO:0008134::transcription factor binding	GO:0007275::multicellular organism development;GO:0006334::nucleosome assembly	Belongs to the nucleosome assembly protein (NAP) family	Information storage and processing	Chromatin structure and dynamics	NA	NA	VEGFA-VEGFR2_Signaling_Pathway::The_Overlap_Between_Signal_Transduction_Pathways_that_Contribute_to_a_Range_of_LMNA_Laminopathies	Cytoplasm	tr|A0A6F7PCI5|A0A6F7PCI5_HAECO	Nucleosome assembly protein 1-like 1
HCON_00100510-00001	Y	Y	Y	Y	HCON_00100510	NA	NA	NA	SCP / Tpx-1 / Ag5 / PR-1 / Sc7 family of extracellular domains.	Poorly characterized	Function unknown	NA	NA	NA	Extracellular	tr|A0A7I5EA79|A0A7I5EA79_HAECO	SCP domain-containing protein
HCON_00101310-00001	Y	Y	Y	Y	HCON_00101310	GO:0005737::cytoplasm	GO:0016620::oxidoreductase activity, acting on the aldehyde or oxo group of donors, NAD or NADP as acceptor;GO:0016742::hydroxymethyl-, formyl- and related transferase activity;GO:0016155::formyltetrahydrofolate dehydrogenase activity	GO:0009058::biosynthetic process;GO:0006730::one-carbon metabolic process;GO:0009258::10-formyltetrahydrofolate catabolic process;GO:0055114::oxidation-reduction process	belongs to the aldehyde dehydrogenase family. ALDH1L subfamily	Metabolism	Nucleotide transport and metabolism	00670::One carbon pool by folate	Metabolism of folate and pterines	One_Carbon_Metabolism::Folate-Alcohol_and_Cancer_Pathway_Hypotheses	Cytoplasm	tr|A0A7I4YJH5|A0A7I4YJH5_HAECO	10-formyltetrahydrofolate dehydrogenase
HCON_00101920-00001	Y	Y	Y	Y	HCON_00101920	GO:0005829::cytosol	GO:0004000::adenosine deaminase activity	GO:0043103::hypoxanthine salvage;GO:0006154::adenosine catabolic process;GO:0009792::embryo development ending in birth or egg hatching;GO:0046103::inosine biosynthetic process	Adenosine/AMP deaminase	Metabolism	Nucleotide transport and metabolism	01100::Metabolic pathways||00230::Purine metabolism||05340::Primary immunodeficiency	Purine salvage	Circadian_rhythm_related_genes::Purine_metabolism_and_related_disorders::Purine_metabolism	Mitochondria	tr|A0A7I4YJL7|A0A7I4YJL7_HAECO	A_deaminase domain-containing protein
HCON_00103350-00001	Y	Y	Y	N	HCON_00103350	GO:0005615::extracellular space;GO:0005764::lysosome	GO:0004190::aspartic-type endopeptidase activity	GO:0070265::necrotic cell death;GO:0030163::protein catabolic process;GO:0006508::proteolysis	Belongs to the peptidase A1 family	Cellular processes and signaling	Posttranslational modification, protein turnover, chaperones	04140::Autophagy - animal||04142::Lysosome||04210::Apoptosis||05152::Tuberculosis||04071::Sphingolipid signaling pathway	Neutrophil degranulation::Collagen degradation::MHC class II antigen presentation::Estrogen-dependent gene expression::Metabolism of Angiotensinogen to Angiotensins	Prolactin_Signaling_Pathway	Extracellular	tr|A0A7I4YHS1|A0A7I4YHS1_HAECO	Peptidase A1 domain-containing protein
HCON_00104180-00001	Y	Y	Y	N	HCON_00104180	GO:0005737::cytoplasm	GO:0001664::G-protein coupled receptor binding;GO:0008047::enzyme activator activity	GO:0006629::lipid metabolic process;GO:0044763::single-organism cellular process;GO:0050794::regulation of cellular process	Saposin-like type B, region 1	Metabolism	Carbohydrate transport and metabolism	04142::Lysosome	NA	NA	Extracellular	tr|A0A7I4YJC4|A0A7I4YJC4_HAECO	Surfactant protein B
HCON_00105200-00001	Y	Y	Y	Y	HCON_00105200	NA	GO:0016639::oxidoreductase activity, acting on the CH-NH2 group of donors, NAD or NADP as acceptor	GO:0006520::cellular amino acid metabolic process;GO:0000003::reproduction;GO:0040007::growth;GO:0055114::oxidation-reduction process	Belongs to the Glu Leu Phe Val dehydrogenases family	Metabolism	Amino acid transport and metabolism	01100::Metabolic pathways||01200::Carbon metabolism||04964::Proximal tubule bicarbonate reclamation||00250::Alanine, aspartate and glutamate metabolism||00910::Nitrogen metabolism||00220::Arginine biosynthesis||00471::D-Glutamine and D-glutamate metabolism	Transcriptional activation of mitochondrial biogenesis::Glutamate and glutamine metabolism	VEGFA-VEGFR2_Signaling_Pathway::Amino_Acid_metabolism::22q11.2_Deletion_Syndrome::Metabolic_reprogramming_in_colon_cancer::Urea_cycle_and_metabolism_of_amino_groups::Amino_Acid_Metabolism_Pathway_Excerpt_(Histidine_catabolism_extension)	Mitochondria	tr|A0A7I4YI94|A0A7I4YI94_HAECO	Glutamate dehydrogenase
HCON_00105260-00001	Y	Y	Y	N	HCON_00105260	GO:0005615::extracellular space	NA	NA	Transthyretin-like family	Poorly characterized	Function unknown	NA	NA	NA	Extracellular	tr|U6PA16|U6PA16_HAECO	Transthyretin domain containing protein
HCON_00105270-00001	Y	Y	Y	N	HCON_00105270	GO:0005615::extracellular space	NA	NA	Transthyretin-like family	Poorly characterized	Function unknown	NA	NA	NA	Extracellular	tr|W6NI39|W6NI39_HAECO	Transthyretin domain containing protein
HCON_00105480-00001	Y	Y	Y	Y	HCON_00105480	GO:0016021::integral component of membrane	NA	NA	NA	NA	NA	NA	NA	NA	Peroxisome	tr|A0A7I4YJU1|A0A7I4YJU1_HAECO	DUF148 domain-containing protein
HCON_00109040-00001	Y	Y	Y	Y	HCON_00109040	NA	NA	NA	Belongs to the CRISP family	Poorly characterized	Function unknown	NA	Neutrophil degranulation	NA	Extracellular	tr|A0A7I4YKM8|A0A7I4YKM8_HAECO	SCP domain-containing protein
HCON_00109720-00001	Y	Y	Y	N	HCON_00109720	NA	NA	NA	Thioredoxin-like	Cellular processes and signaling	Posttranslational modification, protein turnover, chaperones	NA	NA	NA	Cytoplasm	tr|A0A7I4YJG4|A0A7I4YJG4_HAECO	Thioredoxin domain-containing protein
HCON_00111710-00001	Y	Y	Y	Y	HCON_00111710	GO:0005622::intracellular	GO:0016491::oxidoreductase activity;GO:0005093::Rab GDP-dissociation inhibitor activity	GO:0009792::embryo development ending in birth or egg hatching;GO:0000003::reproduction;GO:0008340::determination of adult lifespan;GO:0008219::cell death;GO:0050790::regulation of catalytic activity;GO:0007264::small GTPase mediated signal transduction;GO:0055114::oxidation-reduction process;GO:0015031::protein transport	Rab GDP-dissociation inhibitor activity	Cellular processes and signaling	Posttranslational modification, protein turnover, chaperones	NA	Neutrophil degranulation::Rho GTPase cycle::RAB GEFs exchange GTP for GDP on RABs	Ciliary_landscape	Cytoskeleton	tr|A0A7I5EAX3|A0A7I5EAX3_HAECO	Rab GDP dissociation inhibitor
HCON_00111740-00001	Y	Y	Y	N	HCON_00111740	NA	GO:0016153::urocanate hydratase activity	NA	Urocanase C-terminal domain	Metabolism	Amino acid transport and metabolism	01100::Metabolic pathways||00340::Histidine metabolism	Histidine catabolism	Amino_Acid_Metabolism_Pathway_Excerpt_(Histidine_catabolism_extension)	Cytoplasm	tr|A0A7I4YM98|A0A7I4YM98_HAECO	Urocanate hydratase
HCON_00117000-00002	Y	Y	Y	N	HCON_00117000	GO:0055120::striated muscle dense body	GO:0008270::zinc ion binding	GO:0043050::pharyngeal pumping;GO:0008340::determination of adult lifespan;GO:0040011::locomotion	Zinc-binding domain present in Lin-11, Isl-1, Mec-3.	Cellular processes and signaling	Signal transduction mechanisms	NA	Neurexins and neuroligins	Extracellular_vesicles_in_the_crosstalk_of_cardiac_cells	Nucleus	tr|A0A7I4YNP4|A0A7I4YNP4_HAECO	PDZ and LIM domain protein Zasp
HCON_00120120-00001	Y	Y	Y	Y	HCON_00120120	GO:0005623::cell	GO:0050660::flavin adenine dinucleotide binding;GO:0004148::dihydrolipoyl dehydrogenase activity	GO:0045454::cell redox homeostasis;GO:0055114::oxidation-reduction process	Pyridine nucleotide-disulphide oxidoreductase, dimerisation domain	Metabolism	Energy production and conversion	01100::Metabolic pathways||01200::Carbon metabolism||00620::Pyruvate metabolism||00010::Glycolysis / Gluconeogenesis||00630::Glyoxylate and dicarboxylate metabolism||00020::Citrate cycle (TCA cycle)||00280::Valine, leucine and isoleucine degradation||00260::Glycine, serine and threonine metabolism||00640::Propanoate metabolism	Branched-chain amino acid catabolism::Citric acid cycle (TCA cycle)::Glyoxylate metabolism and glycine degradation::Signaling by Retinoic Acid::Pyruvate metabolism::Regulation of pyruvate dehydrogenase (PDH) complex::Lysine catabolism::Glycine degradation	Amino_Acid_metabolism::Glycolysis_and_Gluconeogenesis::Fatty_Acid_Beta_Oxidation::TCA_Cycle_(aka_Krebs_or_citric_acid_cycle)::TCA_Cycle_and_Deficiency_of_Pyruvate_Dehydrogenase_complex_(PDHc)	Mitochondria	tr|A0A7I4YM01|A0A7I4YM01_HAECO	Dihydrolipoyl dehydrogenase
HCON_00121800-00001	Y	Y	Y	Y	HCON_00121800	GO:0019773::proteasome core complex, alpha-subunit complex;GO:0005737::cytoplasm;GO:0005634::nucleus	GO:0004298::threonine-type endopeptidase activity	GO:0040022::feminization of hermaphroditic germ-line;GO:0006511::ubiquitin-dependent protein catabolic process;GO:0008340::determination of adult lifespan;GO:0040027::negative regulation of vulval development;GO:0040011::locomotion;GO:0009792::embryo development ending in birth or egg hatching	The proteasome is a multicatalytic proteinase complex which is characterized by its ability to cleave peptides with Arg, Phe, Tyr, Leu, and Glu adjacent to the leaving group at neutral or slightly basic pH	Cellular processes and signaling	Posttranslational modification, protein turnover, chaperones	03050::Proteasome	Neutrophil degranulation::Antigen processing: Ubiquitination & Proteasome degradation::Neddylation::Regulation of expression of SLITs and ROBOs::Separation of Sister Chromatids::Ub-specific processing proteases::MAPK6/MAPK4 signaling::ABC-family proteins mediated transport::RUNX1 regulates transcription of genes involved in differentiation of HSCs::UCH proteinases::Regulation of RUNX2 expression …	Proteasome_Degradation	Cytoplasm	tr|A0A7I4YMU4|A0A7I4YMU4_HAECO	Proteasome subunit alpha type
HCON_00123300-00001	Y	Y	Y	Y	HCON_00123300	NA	NA	NA	NA	NA	NA	NA	NA	NA	Extracellular	tr|A0A7I4YMR8|A0A7I4YMR8_HAECO	Activin_recp domain-containing protein
HCON_00123530-00001	Y	Y	Y	Y	HCON_00123530	GO:0005829::cytosol;GO:0005634::nucleus	GO:0005524::ATP binding;GO:0016887::ATPase activity;GO:0005515::protein binding	GO:0042147::retrograde transport, endosome to Golgi;GO:0008340::determination of adult lifespan;GO:0006915::apoptotic process;GO:0009408::response to heat;GO:0010171::body morphogenesis;GO:0002119::nematode larval development;GO:0040011::locomotion;GO:0006898::receptor-mediated endocytosis;GO:0009792::embryo development ending in birth or egg hatching;GO:0051729::germline cell cycle switching, mi…	Belongs to the heat shock protein 70 family	Cellular processes and signaling	Posttranslational modification, protein turnover, chaperones	03040::Spliceosome||05169::Epstein-Barr virus infection||04141::Protein processing in endoplasmic reticulum||04010::MAPK signaling pathway||04144::Endocytosis||05164::Influenza A||04915::Estrogen signaling pathway||05145::Toxoplasmosis||04612::Antigen processing and presentation||05162::Measles||04213::Longevity regulating pathway - multiple species||05134::Legionellosis	Neutrophil degranulation::mRNA Splicing - Major Pathway::Clathrin-mediated endocytosis::AUF1 (hnRNP D0) binds and destabilizes mRNA::Regulation of HSF1-mediated heat shock response::HSP90 chaperone cycle for steroid hormone receptors (SHR)::HSF1-dependent transactivation::Golgi Associated Vesicle Biogenesis::Interleukin-4 and Interleukin-13 signaling::Protein methylation::Lysosome Vesicle Biogene…	MAPK_Signaling_Pathway::Parkin-Ubiquitin_Proteasomal_System_pathway::Exercise-induced_Circadian_Regulation	Cytoplasm	tr|A0A7I4YQ65|A0A7I4YQ65_HAECO	Heat shock protein 70
HCON_00125470-00001	Y	Y	Y	N	HCON_00125470	GO:0005737::cytoplasm	GO:0030170::pyridoxal phosphate binding	NA	Pyridoxal-phosphate dependent enzyme	Metabolism	Amino acid transport and metabolism	NA	NA	NA	E.R.	tr|A0A7I4YPX4|A0A7I4YPX4_HAECO	Pyridoxal phosphate-dependent enzyme domain containing protein
HCON_00125640-00001	Y	Y	Y	Y	HCON_00125640	NA	GO:0016874::ligase activity;GO:0030170::pyridoxal phosphate binding;GO:0008890::glycine C-acetyltransferase activity	GO:0006567::threonine catabolic process;GO:0009058::biosynthetic process	Aminotransferase class I and II	Metabolism	Amino acid transport and metabolism	00260::Glycine, serine and threonine metabolism	Threonine catabolism	Heme_Biosynthesis	Mitochondria	tr|A0A7I4YNV2|A0A7I4YNV2_HAECO	Aminotran_1_2 domain-containing protein
HCON_00126490-00001	Y	Y	Y	Y	HCON_00126490	GO:0045121::membrane raft	NA	NA	Peptidase family M13	Metabolism	Amino acid transport and metabolism	NA	Neutrophil degranulation::Metabolism of Angiotensinogen to Angiotensins	Primary_Focal_Segmental_Glomerulosclerosis_FSGS::Alzheimers_Disease	E.R.	tr|A0A7I4YPM6|A0A7I4YPM6_HAECO	Putative zinc metallopeptidase
HCON_00126500-00001	Y	Y	Y	Y	HCON_00126500	GO:0045121::membrane raft	NA	NA	Peptidase family M13	Metabolism	Amino acid transport and metabolism	NA	Peptide ligand-binding receptors	Primary_Focal_Segmental_Glomerulosclerosis_FSGS::Alzheimers_Disease	E.R.	tr|A0A7I4YP38|A0A7I4YP38_HAECO	Putative zinc metallopeptidase
HCON_00126740-00001	Y	Y	Y	N	HCON_00126740	GO:0005615::extracellular space	NA	NA	Transthyretin-like family	Poorly characterized	Function unknown	NA	NA	NA	Extracellular	tr|A0A7I5EBJ0|A0A7I5EBJ0_HAECO	Transthyretin-like family protein
HCON_00127520-00001	Y	Y	Y	N	HCON_00127520	GO:0005737::cytoplasm	GO:0004615::phosphomannomutase activity	GO:0009298::GDP-mannose biosynthetic process;GO:0019915::lipid storage	Involved in the synthesis of the GDP-mannose and dolichol-phosphate-mannose required for a number of critical mannosyl transfer reactions	Metabolism	Lipid transport and metabolism	01100::Metabolic pathways||00520::Amino sugar and nucleotide sugar metabolism||00051::Fructose and mannose metabolism	Synthesis of GDP-mannose	Nephrotic_syndrome	Cytoplasm	tr|A0A7I4YNX8|A0A7I4YNX8_HAECO	Phosphomannomutase
HCON_00128000-00001	Y	Y	Y	Y	HCON_00128000	NA	NA	NA	NA	NA	NA	NA	NA	NA	Extracellular	tr|A0A7I4YQ02|A0A7I4YQ02_HAECO	DUF148 domain-containing protein
HCON_00128120-00001	Y	Y	Y	Y	HCON_00128120	GO:0055120::striated muscle dense body;GO:0005783::endoplasmic reticulum;GO:0030017::sarcomere	GO:0016301::kinase activity;GO:0004743::pyruvate kinase activity;GO:0000287::magnesium ion binding;GO:0030955::potassium ion binding	GO:0008340::determination of adult lifespan;GO:0006096::glycolytic process;GO:0009792::embryo development ending in birth or egg hatching;GO:0002119::nematode larval development;GO:0071688::striated muscle myosin thick filament assembly	Belongs to the pyruvate kinase family	Metabolism	Carbohydrate transport and metabolism	01100::Metabolic pathways||00230::Purine metabolism||01200::Carbon metabolism||05203::Viral carcinogenesis||04922::Glucagon signaling pathway||00620::Pyruvate metabolism||01230::Biosynthesis of amino acids||05230::Central carbon metabolism in cancer||00010::Glycolysis / Gluconeogenesis||04930::Type II diabetes mellitus	Neutrophil degranulation	Pathways_in_clear_cell_renal_cell_carcinoma::Glycolysis_and_Gluconeogenesis::Nonalcoholic_fatty_liver_disease	Cytoplasm	tr|A0A7I4YQ11|A0A7I4YQ11_HAECO	Pyruvate kinase
HCON_00129480-00001	Y	Y	Y	N	HCON_00129480	NA	GO:0016491::oxidoreductase activity	GO:0055114::oxidation-reduction process	Aldo/keto reductase family	Poorly characterized	Function unknown	01100::Metabolic pathways||00561::Glycerolipid metabolism||00010::Glycolysis / Gluconeogenesis||00040::Pentose and glucuronate interconversions||00052::Galactose metabolism||00051::Fructose and mannose metabolism	Retinoid metabolism and transport	Metapathway_biotransformation_Phase_I_and_II	Mitochondria	tr|A0A7I4YRQ2|A0A7I4YRQ2_HAECO	Aldo_ket_red domain-containing protein
HCON_00129940-00001	Y	Y	Y	N	HCON_00129940	NA	NA	NA	Belongs to the CRISP family	Poorly characterized	Function unknown	NA	NA	NA	Extracellular	tr|A0A7I4YSV1|A0A7I4YSV1_HAECO	Cap-8
HCON_00130290-00001	Y	Y	Y	Y	HCON_00130290	GO:0005764::lysosome	GO:0030246::carbohydrate binding;GO:0004558::alpha-1,4-glucosidase activity	GO:0005980::glycogen catabolic process	Belongs to the glycosyl hydrolase 31 family	Metabolism	Carbohydrate transport and metabolism	01100::Metabolic pathways||00052::Galactose metabolism||00500::Starch and sucrose metabolism||04973::Carbohydrate digestion and absorption	Neutrophil degranulation::Digestion of dietary carbohydrate	Nuclear_Receptors_Meta-Pathway	Extracellular	tr|A0A7I4YS51|A0A7I4YS51_HAECO	P-type domain-containing protein
HCON_00132130-00001	Y	Y	Y	N	HCON_00132130	NA	GO:0008237::metallopeptidase activity	GO:0006508::proteolysis	Peptidase dimerisation domain	Metabolism	Amino acid transport and metabolism	NA	NA	NA	Cytoplasm	tr|A0A7I4YSE6|A0A7I4YSE6_HAECO	M20_dimer domain-containing protein
HCON_00133290-00001	Y	Y	Y	N	HCON_00133290	NA	NA	NA	Apyrase	Metabolism	Nucleotide transport and metabolism	00230::Purine metabolism||00240::Pyrimidine metabolism	Neutrophil degranulation	Pyrimidine_metabolism::Proteoglycan_biosynthesis	Extracellular	tr|A0A7I4YRZ8|A0A7I4YRZ8_HAECO	Apyrase
HCON_00134300-00001	Y	Y	Y	Y	HCON_00134300	NA	NA	NA	May be a globin and may play a role in oxygen transport	Metabolism	Energy production and conversion	NA	NA	NA	Extracellular	tr|A0A7I4YQQ1|A0A7I4YQQ1_HAECO	GLOBIN domain-containing protein
HCON_00134340-00001	Y	Y	Y	N	HCON_00134340	NA	NA	NA	May be a globin and may play a role in oxygen transport	Metabolism	Energy production and conversion	NA	NA	NA	Cytoplasm	tr|A0A7I4YT35|A0A7I4YT35_HAECO	GLOBIN domain-containing protein
HCON_00134380-00001	Y	Y	Y	N	HCON_00134380	NA	NA	NA	May be a globin and may play a role in oxygen transport	Metabolism	Energy production and conversion	NA	NA	NA	Extracellular	tr|A0A7I4YU12|A0A7I4YU12_HAECO	GLOBIN domain-containing protein
HCON_00134390-00001	Y	Y	Y	Y	HCON_00134390	NA	NA	NA	May be a globin and may play a role in oxygen transport	Metabolism	Energy production and conversion	NA	NA	NA	Extracellular	tr|A0A7I4YSC7|A0A7I4YSC7_HAECO	GLOBIN domain-containing protein
HCON_00134400-00001	Y	Y	Y	Y	HCON_00134400	GO:0005615::extracellular space	GO:0020037::heme binding;GO:0005344::oxygen transporter activity;GO:0005506::iron ion binding;GO:0019825::oxygen binding	GO:0015671::oxygen transport	May be a globin and may play a role in oxygen transport	Metabolism	Energy production and conversion	NA	NA	NA	Extracellular	tr|A0A7I5EBY3|A0A7I5EBY3_HAECO	GLOBIN domain-containing protein
HCON_00134490-00001	Y	Y	Y	Y	HCON_00134490	NA	NA	NA	May be a globin and may play a role in oxygen transport	Metabolism	Energy production and conversion	NA	NA	NA	Cytoplasm	tr|A0A7I4YSD6|A0A7I4YSD6_HAECO	GLOBIN domain-containing protein
HCON_00134900-00001	Y	Y	Y	N	HCON_00134900	GO:0043209::myelin sheath;GO:0005967::mitochondrial pyruvate dehydrogenase complex	GO:0004742::dihydrolipoyllysine-residue acetyltransferase activity;GO:0034604::pyruvate dehydrogenase (NAD+) activity;GO:0000166::nucleotide binding	GO:0061732::mitochondrial acetyl-CoA biosynthetic process from pyruvate;GO:0030431::sleep	The pyruvate dehydrogenase complex catalyzes the overall conversion of pyruvate to acetyl-CoA and CO(2)	Metabolism	Energy production and conversion	01100::Metabolic pathways||01200::Carbon metabolism||00620::Pyruvate metabolism||00010::Glycolysis / Gluconeogenesis||00020::Citrate cycle (TCA cycle)	Glyoxylate metabolism and glycine degradation::Signaling by Retinoic Acid::Pyruvate metabolism::Regulation of pyruvate dehydrogenase (PDH) complex	Glycolysis_and_Gluconeogenesis::TCA_Cycle_and_Deficiency_of_Pyruvate_Dehydrogenase_complex_(PDHc)	Mitochondria	tr|A0A7I5EBZ2|A0A7I5EBZ2_HAECO	Acetyltransferase component of pyruvate dehydrogenase complex
HCON_00135010-00001	Y	Y	Y	N	HCON_00135010	GO:0005788::endoplasmic reticulum lumen	GO:0005509::calcium ion binding;GO:0051082::unfolded protein binding;GO:0030246::carbohydrate binding	GO:0012501::programmed cell death;GO:0048609::multicellular organismal reproductive process;GO:0030421::defecation;GO:0006457::protein folding;GO:0045471::response to ethanol;GO:0010468::regulation of gene expression;GO:0031581::hemidesmosome assembly;GO:0009408::response to heat;GO:0030968::endoplasmic reticulum unfolded protein response;GO:0040011::locomotion	Molecular calcium-binding chaperone promoting folding, oligomeric assembly and quality control in the ER via the calreticulin calnexin cycle. This lectin may interact transiently with almost all of the monoglucosylated glycoproteins that are synthesized in the ER (By similarity)	Cellular processes and signaling	Posttranslational modification, protein turnover, chaperones	05166::HTLV-I infection||04141::Protein processing in endoplasmic reticulum||05142::Chagas disease (American trypanosomiasis)||04145::Phagosome||04612::Antigen processing and presentation	ER-Phagosome pathway::Scavenging by Class A Receptors::Antigen Presentation: Folding, assembly and peptide loading of class I MHC::ATF6 (ATF6-alpha) activates chaperone genes::Calnexin/calreticulin cycle::Scavenging by Class F Receptors::Assembly of Viral Components at the Budding Site	VEGFA-VEGFR2_Signaling_Pathway::Calcium_Regulation_in_the_Cardiac_Cell::Androgen_receptor_signaling_pathway::Photodynamic_therapy-induced_unfolded_protein_response	E.R.	tr|A0A7I5EC72|A0A7I5EC72_HAECO	Calreticulin
HCON_00136340-00001	Y	Y	Y	Y	HCON_00136340	GO:0005576::extracellular region;GO:0005737::cytoplasm	GO:0020037::heme binding;GO:0005344::oxygen transporter activity;GO:0005506::iron ion binding;GO:0019825::oxygen binding	GO:0015671::oxygen transport	May be a globin and may play a role in oxygen transport	Metabolism	Energy production and conversion	NA	NA	NA	Cytoplasm	tr|A0A7I4YSV7|A0A7I4YSV7_HAECO	GLOBIN domain-containing protein
HCON_00136510-00001	Y	Y	Y	Y	HCON_00136510	NA	NA	NA	Family of unknown function (DUF5352)	Poorly characterized	Function unknown	NA	NA	NA	Extracellular	tr|Q4QYX6|Q4QYX6_HAECO	NIM-1 protein
HCON_00136990-00001	Y	Y	Y	Y	HCON_00136990	GO:0045121::membrane raft;GO:0043234::protein complex;GO:0048471::perinuclear region of cytoplasm	GO:1990634::protein phosphatase 5 binding;GO:0051082::unfolded protein binding;GO:0016887::ATPase activity;GO:0035259::glucocorticoid receptor binding;GO:0005524::ATP binding	GO:0061077::chaperone-mediated protein folding;GO:0070781::response to biotin;GO:0008340::determination of adult lifespan;GO:0043327::chemotaxis to cAMP;GO:0050920::regulation of chemotaxis;GO:0006611::protein export from nucleus;GO:0006915::apoptotic process;GO:0032516::positive regulation of phosphoprotein phosphatase activity;GO:0009792::embryo development ending in birth or egg hatching;GO:00…	Molecular chaperone that promotes the maturation, structural maintenance and proper regulation of specific target proteins involved for instance in cell cycle control and signal transduction. Undergoes a functional cycle that is linked to its ATPase activity. This cycle probably induces conformational changes in the client proteins, thereby causing their activation. Interacts dynamically with var…	Cellular processes and signaling	Posttranslational modification, protein turnover, chaperones	05200::Pathways in cancer||04151::PI3K-Akt signaling pathway||04621::NOD-like receptor signaling pathway||04141::Protein processing in endoplasmic reticulum||05418::Fluid shear stress and atherosclerosis||04915::Estrogen signaling pathway||04612::Antigen processing and presentation||05215::Prostate cancer||04914::Progesterone-mediated oocyte maturation||04657::IL-17 signaling pathway||04659::Th17…	Neutrophil degranulation::Estrogen-dependent gene expression::Anchoring of the basal body to the plasma membrane::The role of GTSE1 in G2/M progression after G2 checkpoint::Regulation of PLK1 Activity at G2/M Transition::VEGFA-VEGFR2 Pathway::Extra-nuclear estrogen signaling::HSP90 chaperone cycle for steroid hormone receptors (SHR)::Regulation of actin dynamics for phagocytic cup formation::Recr…	VEGFA-VEGFR2_Signaling_Pathway::Nuclear_Receptors_Meta-Pathway::Focal_Adhesion-PI3K-Akt-mTOR-signaling_pathway::PI3K-Akt_Signaling_Pathway::NRF2_pathway::Corticotropin-releasing_hormone_signaling_pathway::TNF_alpha_Signaling_Pathway::Pregnane_X_Receptor_pathway::Constitutive_Androstane_Receptor_Pathway::Aryl_Hydrocarbon_Receptor_Pathway	Cytoplasm	tr|A0A7I4YUT0|A0A7I4YUT0_HAECO	Heat shock protein 90
HCON_00137470-00001	Y	Y	Y	N	HCON_00137470	GO:0005615::extracellular space	NA	NA	Transthyretin-like family	Poorly characterized	Function unknown	NA	NA	NA	Extracellular	tr|A0A7I5EC44|A0A7I5EC44_HAECO	Transthyretin-like family protein
HCON_00137480-00001	Y	Y	Y	N	HCON_00137480	GO:0005615::extracellular space	NA	NA	Transthyretin-like family	Poorly characterized	Function unknown	NA	NA	NA	Extracellular	tr|A0A7I4YSF1|A0A7I4YSF1_HAECO	Transthyretin-like family protein
HCON_00137500-00001	Y	Y	Y	N	HCON_00137500	GO:0005615::extracellular space	NA	NA	Transthyretin-like family	Poorly characterized	Function unknown	NA	NA	NA	Extracellular	tr|A0A7I5ECC5|A0A7I5ECC5_HAECO	Transthyretin-like family protein
HCON_00137510-00001	Y	Y	Y	Y	HCON_00137510	GO:0005615::extracellular space	NA	NA	Transthyretin-like family	Poorly characterized	Function unknown	NA	NA	NA	Extracellular	tr|A0A7I4YV35|A0A7I4YV35_HAECO	Transthyretin-like family protein
HCON_00137520-00001	Y	Y	Y	N	HCON_00137520	GO:0005615::extracellular space	NA	NA	Transthyretin-like family	Poorly characterized	Function unknown	NA	NA	NA	Cytoplasm	tr|A0A7I4YU60|A0A7I4YU60_HAECO	Transthyretin-like family protein
HCON_00137530-00001	Y	Y	Y	N	HCON_00137530	GO:0005615::extracellular space	NA	NA	Transthyretin-like family	Poorly characterized	Function unknown	NA	NA	NA	Extracellular	tr|E0YDN1|E0YDN1_HAECO	Transthyretin-like protein 1
HCON_00137540-00001	Y	Y	Y	N	HCON_00137540	GO:0005615::extracellular space	NA	NA	Transthyretin-like family	Poorly characterized	Function unknown	NA	NA	NA	Cytoplasm	tr|A0A7I4YSM8|A0A7I4YSM8_HAECO	Transthyretin-like family protein
HCON_00137550-00001	Y	Y	Y	N	HCON_00137550	GO:0005615::extracellular space	NA	NA	Transthyretin-like family	Poorly characterized	Function unknown	NA	NA	NA	Extracellular	tr|A0A7I4YS79|A0A7I4YS79_HAECO	Transthyretin-like family protein
HCON_00137590-00001	Y	Y	Y	N	HCON_00137590	GO:0005615::extracellular space	NA	NA	Transthyretin-like family	Poorly characterized	Function unknown	NA	NA	NA	E.R.	tr|A0A7I5EC46|A0A7I5EC46_HAECO	Transthyretin-like family protein
HCON_00137980-00003	Y	Y	Y	Y	HCON_00137980	GO:0055037::recycling endosome	GO:0005509::calcium ion binding;GO:0016887::ATPase activity;GO:0019904::protein domain specific binding;GO:0005525::GTP binding	GO:0010940::positive regulation of necrotic cell death;GO:0032456::endocytic recycling;GO:0060990::lipid tube assembly involved in organelle fission;GO:0007126::meiotic nuclear division;GO:0009792::embryo development ending in birth or egg hatching	Belongs to the TRAFAC class dynamin-like GTPase superfamily. Dynamin Fzo YdjA family	Cellular processes and signaling	Signal transduction mechanisms	04144::Endocytosis	Factors involved in megakaryocyte development and platelet production	Ciliary_landscape	Nucleus	tr|A0A6F7Q1G6|A0A6F7Q1G6_HAECO	Dynamin-type G domain-containing protein
HCON_00138530-00001	Y	Y	Y	Y	HCON_00138530	GO:0031674::I band	GO:0051015::actin filament binding	NA	Immunoglobulin C-2 Type	Cellular processes and signaling	Signal transduction mechanisms	05414::Dilated cardiomyopathy||05410::Hypertrophic cardiomyopathy (HCM)	Platelet degranulation ::Striated Muscle Contraction	Striated_Muscle_Contraction_Pathway	Cytoplasm	tr|A0A7I4YU80|A0A7I4YU80_HAECO	Ig-like domain-containing protein
HCON_00138930-00001	Y	Y	Y	Y	HCON_00138930	GO:0005737::cytoplasm	GO:0030145::manganese ion binding;GO:0008235::metalloexopeptidase activity;GO:0004177::aminopeptidase activity	GO:0006508::proteolysis	Cytosol aminopeptidase family, catalytic domain	Metabolism	Amino acid transport and metabolism	01100::Metabolic pathways||00480::Glutathione metabolism	NA	NA	Mitochondria	tr|A0A7I4YUK0|A0A7I4YUK0_HAECO	CYTOSOL_AP domain-containing protein
HCON_00140620-00001	Y	Y	Y	Y	HCON_00140620	GO:0045252::oxoglutarate dehydrogenase complex;GO:0016021::integral component of membrane	GO:0004149::dihydrolipoyllysine-residue succinyltransferase activity	GO:0009792::embryo development ending in birth or egg hatching;GO:0002119::nematode larval development;GO:0000003::reproduction;GO:0006099::tricarboxylic acid cycle;GO:0040011::locomotion;GO:0006898::receptor-mediated endocytosis	2-oxoacid dehydrogenases acyltransferase (catalytic domain)	Metabolism	Energy production and conversion	01100::Metabolic pathways||00310::Lysine degradation||01200::Carbon metabolism||00020::Citrate cycle (TCA cycle)	Citric acid cycle (TCA cycle)::Glyoxylate metabolism and glycine degradation::Lysine catabolism	Amino_Acid_metabolism::Metabolic_reprogramming_in_colon_cancer::TCA_Cycle_(aka_Krebs_or_citric_acid_cycle)::TCA_Cycle_and_Deficiency_of_Pyruvate_Dehydrogenase_complex_(PDHc)	Mitochondria	tr|A0A7I4YU24|A0A7I4YU24_HAECO	Dihydrolipoyllysine-residue succinyltransferase component of 2-oxoglutarate dehydrogenase complex, mitochondrial
HCON_00143770-00001	Y	Y	Y	N	HCON_00143770	NA	NA	NA	Domain of unknown function (DUF4440)	Poorly characterized	Function unknown	NA	NA	NA	Extracellular	tr|A0A7I4YUY4|A0A7I4YUY4_HAECO	DUF4440 domain-containing protein
HCON_00147420-00001	Y	Y	Y	Y	HCON_00147420	GO:0005737::cytoplasm;GO:0005634::nucleus	GO:0004364::glutathione transferase activity;GO:0003746::translation elongation factor activity	GO:0009792::embryo development ending in birth or egg hatching;GO:0006749::glutathione metabolic process;GO:0000003::reproduction;GO:0006414::translational elongation	Elongation factor 1 gamma, conserved domain	Information storage and processing	Translation, ribosomal structure and biogenesis	05134::Legionellosis	Eukaryotic Translation Elongation	Translation_Factors	Cytoplasm	tr|A0A7I5ECW3|A0A7I5ECW3_HAECO	Elongation factor 1-gamma
HCON_00148190-00001	Y	Y	Y	N	HCON_00148190	NA	NA	NA	Belongs to the CRISP family	Poorly characterized	Function unknown	NA	NA	NA	Extracellular	tr|A0A7I4YUW2|A0A7I4YUW2_HAECO	SCP domain-containing protein
HCON_00148620-00001	Y	Y	Y	N	HCON_00148620	GO:0005615::extracellular space	NA	NA	Transthyretin-like family	Poorly characterized	Function unknown	NA	NA	NA	Extracellular	tr|A0A7I4YXV4|A0A7I4YXV4_HAECO	Transthyretin domain containing protein
HCON_00148660-00002	Y	Y	Y	Y	HCON_00148660	GO:0005737::cytoplasm	GO:0008184::glycogen phosphorylase activity;GO:0030170::pyridoxal phosphate binding	GO:0009792::embryo development ending in birth or egg hatching;GO:0005980::glycogen catabolic process	Phosphorylase is an important allosteric enzyme in carbohydrate metabolism. Enzymes from different sources differ in their regulatory mechanisms and in their natural substrates. However, all known phosphorylases share catalytic and structural properties	Metabolism	Carbohydrate transport and metabolism	01100::Metabolic pathways||04910::Insulin signaling pathway||04931::Insulin resistance||04922::Glucagon signaling pathway||00500::Starch and sucrose metabolism	Glycogen breakdown (glycogenolysis)	Glycogen_Synthesis_and_Degradation	Cytoplasm	tr|A0A7I5ECY3|A0A7I5ECY3_HAECO	Alpha-1,4 glucan phosphorylase
HCON_00149170-00001	Y	Y	Y	Y	HCON_00149170	NA	GO:0046872::metal ion binding;GO:0005126::cytokine receptor binding	NA	Macrophage migration inhibitory factor (MIF)	Cellular processes and signaling	Defense mechanisms	00350::Tyrosine metabolism||00360::Phenylalanine metabolism	NA	NA	Mitochondria	tr|A0A7I4YX90|A0A7I4YX90_HAECO	Macrophage migration inhibitory factor
HCON_00149810-00001	Y	Y	Y	N	HCON_00149810	NA	NA	NA	myosin light chain kinase activity	Cellular processes and signaling	Cytoskeleton	05414::Dilated cardiomyopathy||05410::Hypertrophic cardiomyopathy (HCM)	Platelet degranulation ::Striated Muscle Contraction	Striated_Muscle_Contraction_Pathway	Nucleus	tr|A0A7I4YY59|A0A7I4YY59_HAECO	Non-specific protein-tyrosine kinase
HCON_00149900-00001	Y	Y	Y	Y	HCON_00149900	GO:0031672::A band;GO:0005863::striated muscle myosin thick filament	GO:0005524::ATP binding;GO:0003774::motor activity;GO:0003779::actin binding	GO:0000003::reproduction;GO:0061199::striated muscle contraction involved in embryonic body morphogenesis;GO:0007626::locomotory behavior;GO:0002119::nematode larval development;GO:0040011::locomotion;GO:0006898::receptor-mediated endocytosis;GO:0009792::embryo development ending in birth or egg hatching	Belongs to the TRAFAC class myosin-kinesin ATPase superfamily. Myosin family	Cellular processes and signaling	Cytoskeleton	04530::Tight junction	Striated Muscle Contraction	Cardiac_Progenitor_Differentiation::Striated_Muscle_Contraction_Pathway::Viral_Acute_Myocarditis	Nucleus	tr|A0A7I4YWB9|A0A7I4YWB9_HAECO	Myosin heavy chain
HCON_00152200-00001	Y	Y	Y	Y	HCON_00152200	NA	GO:0016787::hydrolase activity	GO:0045087::innate immune response	Belongs to the peptidase A1 family	Cellular processes and signaling	Posttranslational modification, protein turnover, chaperones	04974::Protein digestion and absorption	MHC class II antigen presentation	Prolactin_Signaling_Pathway	E.R.	tr|A0A7I4YY45|A0A7I4YY45_HAECO	Peptidase A1 domain-containing protein
HCON_00152370-00001	Y	Y	Y	N	HCON_00152370	GO:0005604::basement membrane	GO:0004601::peroxidase activity;GO:0020037::heme binding	GO:0007411::axon guidance;GO:0006979::response to oxidative stress;GO:0055114::oxidation-reduction process;GO:0098869::cellular oxidant detoxification;GO:0071711::basement membrane organization;GO:0016203::muscle attachment;GO:0010172::embryonic body morphogenesis;GO:0048681::negative regulation of axon regeneration	hydrogen peroxide catabolic process	Cellular processes and signaling	Signal transduction mechanisms	NA	Crosslinking of collagen fibrils	Amino_Acid_metabolism::Thyroid_hormones_production_and_their_peripheral_downstream_signalling_effects_regarding_congenital_hypothyroidism::Differentiation_Pathway::Development_of_pulmonary_dendritic_cells_and_macrophage_subsets	Nucleus	tr|A0A7I5ECV5|A0A7I5ECV5_HAECO	Leucine-rich repeat and Immunoglobulin I-set and Haem peroxidase domain containing protein
HCON_00152610-00001	Y	Y	Y	Y	HCON_00152610	NA	NA	NA	Belongs to the cystatin family	Metabolism	Carbohydrate transport and metabolism	NA	NA	NA	Extracellular	tr|A0A7I4YZI4|A0A7I4YZI4_HAECO	Cystatin domain-containing protein
HCON_00152620-00001	Y	Y	Y	Y	HCON_00152620	NA	GO:0004869::cysteine-type endopeptidase inhibitor activity	GO:0010951::negative regulation of endopeptidase activity	Belongs to the cystatin family	Metabolism	Carbohydrate transport and metabolism	04970::Salivary secretion	NA	Vitamin_D_Receptor_Pathway	Extracellular	tr|A0A7I4YY82|A0A7I4YY82_HAECO	Cystatin domain-containing protein
HCON_00152640-00001	Y	Y	Y	N	HCON_00152640	NA	NA	NA	NA	NA	NA	NA	NA	NA	Extracellular	tr|A0A7I4YWS3|A0A7I4YWS3_HAECO	Uncharacterized protein
HCON_00153230-00001	Y	Y	Y	Y	HCON_00153230	NA	NA	NA	Belongs to the peptidase A1 family	Cellular processes and signaling	Posttranslational modification, protein turnover, chaperones	04140::Autophagy - animal||04142::Lysosome||04210::Apoptosis||05152::Tuberculosis||04071::Sphingolipid signaling pathway	Surfactant metabolism	Prolactin_Signaling_Pathway	Extracellular	tr|A0A7I4YZ45|A0A7I4YZ45_HAECO	Aspartyl protease
HCON_00153260-00001	Y	Y	Y	Y	HCON_00153260	NA	GO:0016787::hydrolase activity	NA	Belongs to the peptidase A1 family	Cellular processes and signaling	Posttranslational modification, protein turnover, chaperones	NA	Surfactant metabolism	Prolactin_Signaling_Pathway	Extracellular	tr|A0A7I4YWE2|A0A7I4YWE2_HAECO	Pepsinogen
HCON_00153430-00001	Y	Y	Y	Y	HCON_00153430	NA	NA	NA	NA	NA	NA	NA	NA	NA	Extracellular	tr|A0A6F7Q4K0|A0A6F7Q4K0_HAECO	SCP domain-containing protein
HCON_00154040-00001	Y	Y	Y	N	HCON_00154040	GO:0005576::extracellular region	NA	NA	NA	NA	NA	NA	NA	NA	Cytoplasm	tr|A0A7I5ECY8|A0A7I5ECY8_HAECO	Doublecortin domain-containing protein
HCON_00154090-00001	Y	Y	Y	N	HCON_00154090	GO:0005576::extracellular region	NA	NA	NA	NA	NA	NA	NA	NA	Extracellular	tr|A0A7I4YYL1|A0A7I4YYL1_HAECO	Secreted protein
HCON_00154590-00001	Y	Y	Y	N	HCON_00154590	GO:0005576::extracellular region	NA	NA	NA	NA	NA	NA	NA	NA	Extracellular	tr|A0A7I4YXA8|A0A7I4YXA8_HAECO	15 kDa excretory/secretory protein
HCON_00155820-00001	Y	Y	Y	N	HCON_00155820	NA	NA	NA	Domain of unknown function (DUF4440)	Poorly characterized	Function unknown	NA	NA	NA	Cytoplasm	tr|A0A7I4YXY3|A0A7I4YXY3_HAECO	DUF4440 domain-containing protein
HCON_00155830-00001	Y	Y	Y	N	HCON_00155830	NA	NA	NA	Domain of unknown function (DUF4440)	Poorly characterized	Function unknown	NA	NA	NA	Cytoplasm	tr|A0A7I4YZW6|A0A7I4YZW6_HAECO	DUF4440 domain-containing protein
HCON_00156170-00001	Y	Y	Y	N	HCON_00156170	NA	NA	GO:0018996::molting cycle, collagen and cuticulin-based cuticle;GO:0008340::determination of adult lifespan;GO:0002119::nematode larval development;GO:0040011::locomotion	NA	NA	NA	NA	NA	NA	Extracellular	tr|A0A7I4YX94|A0A7I4YX94_HAECO	DUF725 domain-containing protein
HCON_00156230-00001	Y	Y	Y	Y	HCON_00156230	GO:0016021::integral component of membrane	GO:0008237::metallopeptidase activity;GO:0008270::zinc ion binding;GO:0004177::aminopeptidase activity	GO:0006508::proteolysis	ERAP1-like C-terminal domain	Metabolism	Amino acid transport and metabolism	01100::Metabolic pathways||00480::Glutathione metabolism||04614::Renin-angiotensin system||04640::Hematopoietic cell lineage	Neutrophil degranulation::Metabolism of Angiotensinogen to Angiotensins	Cardiac_Progenitor_Differentiation::Glutathione_metabolism	E.R.	tr|A0A7I4YXT9|A0A7I4YXT9_HAECO	Aminopeptidase
HCON_00156240-00001	Y	Y	Y	Y	HCON_00156240	GO:0016021::integral component of membrane	GO:0008237::metallopeptidase activity;GO:0008270::zinc ion binding;GO:0004177::aminopeptidase activity	GO:0006508::proteolysis	ERAP1-like C-terminal domain	Metabolism	Amino acid transport and metabolism	01100::Metabolic pathways||00480::Glutathione metabolism||04614::Renin-angiotensin system||04640::Hematopoietic cell lineage	Metabolism of Angiotensinogen to Angiotensins	Cardiac_Progenitor_Differentiation::Glutathione_metabolism	E.R.	tr|A0A7I4YX32|A0A7I4YX32_HAECO	Aminopeptidase
HCON_00156260-00001	Y	Y	Y	N	HCON_00156260	GO:0016021::integral component of membrane	GO:0008237::metallopeptidase activity;GO:0008270::zinc ion binding;GO:0004177::aminopeptidase activity	GO:0006508::proteolysis	ERAP1-like C-terminal domain	Metabolism	Amino acid transport and metabolism	01100::Metabolic pathways||00480::Glutathione metabolism||04614::Renin-angiotensin system||04640::Hematopoietic cell lineage	Metabolism of Angiotensinogen to Angiotensins	Cardiac_Progenitor_Differentiation::Glutathione_metabolism	Extracellular	tr|A0A7I4YY48|A0A7I4YY48_HAECO	Aminopeptidase
HCON_00156270-00001	Y	Y	Y	Y	HCON_00156270	GO:0016021::integral component of membrane	GO:0008237::metallopeptidase activity;GO:0008270::zinc ion binding;GO:0004177::aminopeptidase activity	GO:0006508::proteolysis	ERAP1-like C-terminal domain	Metabolism	Amino acid transport and metabolism	01100::Metabolic pathways||00480::Glutathione metabolism||04614::Renin-angiotensin system||04640::Hematopoietic cell lineage	Neutrophil degranulation::Metabolism of Angiotensinogen to Angiotensins	Cardiac_Progenitor_Differentiation::Glutathione_metabolism	Extracellular	tr|A0A7I5ED30|A0A7I5ED30_HAECO	Aminopeptidase
HCON_00156280-00001	Y	Y	Y	Y	HCON_00156280	GO:0016021::integral component of membrane	GO:0008237::metallopeptidase activity;GO:0008270::zinc ion binding;GO:0004177::aminopeptidase activity	GO:0006508::proteolysis	ERAP1-like C-terminal domain	Metabolism	Amino acid transport and metabolism	01100::Metabolic pathways||00480::Glutathione metabolism||04614::Renin-angiotensin system||04640::Hematopoietic cell lineage	Neutrophil degranulation::Metabolism of Angiotensinogen to Angiotensins	Cardiac_Progenitor_Differentiation::Glutathione_metabolism	E.R.	tr|A0A7I4YXA3|A0A7I4YXA3_HAECO	Aminopeptidase
HCON_00156390-00001	Y	Y	Y	N	HCON_00156390	NA	GO:0016787::hydrolase activity	NA	Belongs to the peptidase A1 family	Cellular processes and signaling	Posttranslational modification, protein turnover, chaperones	04142::Lysosome||04974::Protein digestion and absorption	MHC class II antigen presentation	Renin_Angiotensin_Aldosterone_System_(RAAS)::ACE_Inhibitor_Pathway::SARS-CoV-2_and_Angiotensin-converting_enzyme_2_(ACE2)_receptor-_Molecular_mechanisms_and_potential_therapeutic_target::Conversion_of_Angiotensinogen_to_Angiotensin_II	Extracellular	tr|A0A7I4YXB3|A0A7I4YXB3_HAECO	Peptidase A1 domain-containing protein
HCON_00157190-00001	Y	Y	Y	Y	HCON_00157190	GO:0016021::integral component of membrane	GO:0003840::gamma-glutamyltransferase activity	GO:0006749::glutathione metabolic process;GO:0040011::locomotion	Gamma-glutamyltranspeptidase	Metabolism	Amino acid transport and metabolism	01100::Metabolic pathways||00480::Glutathione metabolism||00590::Arachidonic acid metabolism||00430::Taurine and hypotaurine metabolism	Glutathione synthesis and recycling::Aflatoxin activation and detoxification::Synthesis of Leukotrienes (LT) and Eoxins (EX)::Defective GGT1 causes Glutathionuria (GLUTH)::Defective GGT1 causes Glutathionuria (GLUTH)::LTC4-CYSLTR mediated IL4 production	Nuclear_Receptors_Meta-Pathway::NRF2_pathway::Selenium_Micronutrient_Network::Glutathione_metabolism::Vitamin_D-sensitive_calcium_signaling_in_depression::Eicosanoid_Synthesis::Gamma-Glutamyl_Cycle_for_the_biosynthesis_and_degradation_of_glutathione,_including_diseases	Plasma membrane	tr|A0A7I4YYA7|A0A7I4YYA7_HAECO	Gamma-glutamyltranspeptidase 1
HCON_00157290-00001	Y	Y	Y	N	HCON_00157290	NA	NA	NA	NA	NA	NA	NA	NA	NA	Extracellular	tr|A0A7I4YYB4|A0A7I4YYB4_HAECO	SCP domain-containing protein
HCON_00158440-00001	Y	Y	Y	Y	HCON_00158440	NA	NA	NA	NA	NA	NA	NA	NA	NA	Extracellular	tr|A0A7I4YYL9|A0A7I4YYL9_HAECO	Conserved secreted protein
HCON_00158480-00001	Y	Y	Y	Y	HCON_00158480	GO:0005829::cytosol;GO:0005759::mitochondrial matrix	GO:0030060::L-malate dehydrogenase activity	GO:0006107::oxaloacetate metabolic process;GO:0008340::determination of adult lifespan;GO:0071688::striated muscle myosin thick filament assembly;GO:0006734::NADH metabolic process;GO:0005975::carbohydrate metabolic process;GO:0006108::malate metabolic process;GO:0006099::tricarboxylic acid cycle;GO:0002119::nematode larval development;GO:0006898::receptor-mediated endocytosis;GO:0009792::embryo …	lactate/malate dehydrogenase, NAD binding domain	Metabolism	Energy production and conversion	01100::Metabolic pathways||01200::Carbon metabolism||00620::Pyruvate metabolism||00270::Cysteine and methionine metabolism||00630::Glyoxylate and dicarboxylate metabolism||00020::Citrate cycle (TCA cycle)||04964::Proximal tubule bicarbonate reclamation	Gluconeogenesis	Amino_Acid_metabolism::Pathways_in_clear_cell_renal_cell_carcinoma::Glycolysis_and_Gluconeogenesis::TCA_Cycle_and_Deficiency_of_Pyruvate_Dehydrogenase_complex_(PDHc)	Mitochondria	tr|A0A7I4YWY3|A0A7I4YWY3_HAECO	Malate dehydrogenase
HCON_00158670-00001	Y	Y	Y	N	HCON_00158670	GO:0005739::mitochondrion	GO:0004474::malate synthase activity;GO:0004451::isocitrate lyase activity	GO:0008340::determination of adult lifespan;GO:0006099::tricarboxylic acid cycle;GO:0006097::glyoxylate cycle	Belongs to the malate synthase family	Metabolism	Coenzyme transport and metabolism	01100::Metabolic pathways||01200::Carbon metabolism||00620::Pyruvate metabolism||00630::Glyoxylate and dicarboxylate metabolism	NA	NA	Mitochondria	tr|A0A7I4YYP0|A0A7I4YYP0_HAECO	Malate synthase
HCON_00158940-00001	Y	Y	Y	N	HCON_00158940	GO:0005737::cytoplasm	GO:0004843::thiol-dependent ubiquitin-specific protease activity	GO:0016579::protein deubiquitination;GO:0006511::ubiquitin-dependent protein catabolic process	ubiquitin carboxyl-terminal hydrolase	Cellular processes and signaling	Posttranslational modification, protein turnover, chaperones	NA	Neddylation::UCH proteinases::Synthesis of active ubiquitin: roles of E1 and E2 enzymes	Proteasome_Degradation	Cytoplasm	tr|A0A7I5EDI0|A0A7I5EDI0_HAECO	Ubiquitin carboxyl-terminal hydrolase
HCON_00158960-00001	Y	Y	Y	N	HCON_00158960	GO:0005737::cytoplasm	NA	GO:0006777::Mo-molybdopterin cofactor biosynthetic process;GO:0032324::molybdopterin cofactor biosynthetic process	Probable molybdopterin binding domain	Metabolism	Coenzyme transport and metabolism	01100::Metabolic pathways||04727::GABAergic synapse||00790::Folate biosynthesis	Molybdenum cofactor biosynthesis	Fragile_X_Syndrome::Splicing_factor_NOVA_regulated_synaptic_proteins::GABA_receptor_Signaling	Extracellular	tr|A0A7I4Z056|A0A7I4Z056_HAECO	Molybdopterin molybdotransferase
HCON_00160690-00001	Y	Y	Y	N	HCON_00160690	NA	NA	NA	Nematode polyprotein allergen ABA-1	Poorly characterized	Function unknown	NA	NA	NA	E.R.	tr|A0A7I4YXI6|A0A7I4YXI6_HAECO	WW domain-containing protein
HCON_00160990-00001	Y	Y	Y	Y	HCON_00160990	GO:0005737::cytoplasm	GO:0005525::GTP binding;GO:0004019::adenylosuccinate synthase activity;GO:0000287::magnesium ion binding	GO:0040027::negative regulation of vulval development;GO:0006898::receptor-mediated endocytosis;GO:0046040::IMP metabolic process;GO:0040011::locomotion;GO:0044208::'de novo' AMP biosynthetic process;GO:0009792::embryo development ending in birth or egg hatching;GO:0040035::hermaphrodite genitalia development	Plays an important role in the de novo pathway and in the salvage pathway of purine nucleotide biosynthesis. Catalyzes the first commited step in the biosynthesis of AMP from IMP	Metabolism	Nucleotide transport and metabolism	01100::Metabolic pathways||00230::Purine metabolism||00250::Alanine, aspartate and glutamate metabolism	Purine ribonucleoside monophosphate biosynthesis	Nucleotide_Metabolism::Purine_metabolism_and_related_disorders::Purine_metabolism	Cytoplasm	tr|A0A7I4YZ04|A0A7I4YZ04_HAECO	Adenylosuccinate synthetase
HCON_00162420-00001	Y	Y	Y	N	HCON_00162420	NA	NA	NA	NA	NA	NA	NA	NA	NA	Extracellular	tr|A0A7I4YZD4|A0A7I4YZD4_HAECO	24 kDa family member
HCON_00162540-00001	Y	Y	Y	N	HCON_00162540	NA	GO:0016491::oxidoreductase activity;GO:0008270::zinc ion binding	GO:0055114::oxidation-reduction process	oxidoreductase activity	Metabolism	Secondary metabolites biosynthesis, transport and catabolism	01100::Metabolic pathways||00040::Pentose and glucuronate interconversions||00051::Fructose and mannose metabolism	Formation of xylulose-5-phosphate::Fructose biosynthesis	Polyol_Pathway	Cytoplasm	tr|A0A7I4Z181|A0A7I4Z181_HAECO	Sorbitol dehydrogenase
HCON_00162960-00001	Y	Y	Y	Y	HCON_00162960	GO:0031475::myosin V complex;GO:0030496::midbody;GO:0005829::cytosol;GO:0005654::nucleoplasm;GO:0031476::myosin VI complex;GO:0030424::axon;GO:0005814::centriole;GO:0048786::presynaptic active zone;GO:0005875::microtubule associated complex;GO:0045211::postsynaptic membrane;GO:0030425::dendrite;GO:0031965::nuclear membrane;GO:0005954::calcium- and calmodulin-dependent protein kinase complex;GO:00…	GO:0070855::myosin VI head/neck binding;GO:0004683::calmodulin-dependent protein kinase activity;GO:0005524::ATP binding;GO:0031489::myosin V binding;GO:0005516::calmodulin binding;GO:0005509::calcium ion binding	GO:2001259::positive regulation of cation channel activity;GO:0042052::rhabdomere development;GO:0051533::positive regulation of NFAT protein import into nucleus;GO:0035071::salivary gland cell autophagic cell death;GO:0030048::actin filament-based movement;GO:0007608::sensory perception of smell;GO:0043277::apoptotic cell clearance;GO:0016060::metarhodopsin inactivation;GO:0007605::sensory perce…	EF-hand domain	Cellular processes and signaling	Signal transduction mechanisms	04024::cAMP signaling pathway||04015::Rap1 signaling pathway||04014::Ras signaling pathway||04020::Calcium signaling pathway||04070::Phosphatidylinositol signaling system||05010::Alzheimer's disease||04921::Oxytocin signaling pathway||05152::Tuberculosis||04371::Apelin signaling pathway||05034::Alcoholism||04728::Dopaminergic synapse||04022::cGMP-PKG signaling pathway||04910::Insulin signaling pa…	Platelet degranulation ::Stimuli-sensing channels::Translocation of SLC2A4 (GLUT4) to the plasma membrane::Signaling by BRAF and RAF fusions::RAF/MAP kinase cascade::Ca2+ pathway::Signaling by moderate kinase activity BRAF mutants::Signaling downstream of RAS mutants::RAF activation::Paradoxical activation of RAF signaling by kinase inactive BRAF::Extra-nuclear estrogen signaling::Ion homeostasis…	Ras_Signaling::Calcium_Regulation_in_the_Cardiac_Cell::Myometrial_Relaxation_and_Contraction_Pathways::Alzheimers_Disease::Glycogen_Synthesis_and_Degradation::Melanoma::Renin_Angiotensin_Aldosterone_System_(RAAS)	Cytoplasm	tr|A0A7I4Z0K1|A0A7I4Z0K1_HAECO	Calmodulin
HCON_00165270-00001	Y	Y	Y	Y	HCON_00165270	NA	GO:0005524::ATP binding;GO:0004054::arginine kinase activity	GO:0016310::phosphorylation	Belongs to the ATP guanido phosphotransferase family	Metabolism	Energy production and conversion	01100::Metabolic pathways||00330::Arginine and proline metabolism	Creatine metabolism	Urea_cycle_and_metabolism_of_amino_groups	Cytoplasm	tr|A0A7I4Z0K5|A0A7I4Z0K5_HAECO	Arginine kinase
HCON_00166340-00001	Y	Y	Y	Y	HCON_00166340	GO:0005737::cytoplasm	GO:0004618::phosphoglycerate kinase activity;GO:0005524::ATP binding	GO:0006096::glycolytic process	phosphoglycerate kinase	Metabolism	Nucleotide transport and metabolism	01100::Metabolic pathways||01200::Carbon metabolism||01230::Biosynthesis of amino acids||00010::Glycolysis / Gluconeogenesis	Gluconeogenesis::Glycolysis::Manipulation of host energy metabolism	VEGFA-VEGFR2_Signaling_Pathway::Pathways_in_clear_cell_renal_cell_carcinoma::Glycolysis_and_Gluconeogenesis::Metabolic_reprogramming_in_colon_cancer::Photodynamic_therapy-induced_HIF-1_survival_signaling::Cori_Cycle	Cytoplasm	tr|A0A7I4Z1I0|A0A7I4Z1I0_HAECO	Phosphoglycerate kinase
HCON_00166360-00001	Y	Y	Y	Y	HCON_00166360	NA	NA	NA	NA	NA	NA	NA	NA	NA	Extracellular	tr|A0A7I4YZU5|A0A7I4YZU5_HAECO	Conserved plasma membrane protein
HCON_00166680-00001	Y	Y	Y	N	HCON_00166680	GO:0005759::mitochondrial matrix	GO:0003857::3-hydroxyacyl-CoA dehydrogenase activity;GO:0070403::NAD+ binding	GO:0006635::fatty acid beta-oxidation	3-hydroxyacyl-CoA dehydrogenase, NAD binding domain	Metabolism	Lipid transport and metabolism	01100::Metabolic pathways||00310::Lysine degradation||00280::Valine, leucine and isoleucine degradation||01212::Fatty acid metabolism||00071::Fatty acid degradation||00380::Tryptophan metabolism||00650::Butanoate metabolism||00062::Fatty acid elongation	Beta oxidation of decanoyl-CoA to octanoyl-CoA-CoA::Beta oxidation of lauroyl-CoA to decanoyl-CoA-CoA::Beta oxidation of hexanoyl-CoA to butanoyl-CoA::Beta oxidation of octanoyl-CoA to hexanoyl-CoA::Beta oxidation of butanoyl-CoA to acetyl-CoA	Amino_Acid_metabolism	Mitochondria	tr|A0A7I4Z0Q7|A0A7I4Z0Q7_HAECO	Hydroxyacyl-coenzyme A dehydrogenase, mitochondrial
HCON_00167760-00001	Y	Y	Y	Y	HCON_00167760	GO:0055120::striated muscle dense body;GO:0015629::actin cytoskeleton	GO:0003785::actin monomer binding;GO:0005509::calcium ion binding;GO:0051015::actin filament binding;GO:0005546::phosphatidylinositol-4,5-bisphosphate binding	GO:0051016::barbed-end actin filament capping;GO:0051014::actin filament severing;GO:0045010::actin nucleation	Calcium-regulated, actin-modulating protein that binds to the plus (or barbed) ends of actin monomers or filaments, preventing monomer exchange (end-blocking or capping). Binds actin but does not nucleate actin polymerization, albeit slows down elongation by blocking the barbed ends. By promoting actin depolymerization, required for the elimination of presynaptic components downstream of the egl-…	Cellular processes and signaling	Cytoskeleton	04810::Regulation of actin cytoskeleton||05203::Viral carcinogenesis||04666::Fc gamma R-mediated phagocytosis	Neutrophil degranulation::Amyloid fiber formation::Caspase-mediated cleavage of cytoskeletal proteins	Ebola_Virus_Pathway_on_Host::Senescence_and_Autophagy_in_Cancer::Regulation_of_Actin_Cytoskeleton	Cytoplasm	tr|A0A7I4Z068|A0A7I4Z068_HAECO	Gelsolin repeat protein
HCON_00169150-00001	Y	Y	Y	Y	HCON_00169150	NA	GO:0008289::lipid binding;GO:0005215::transporter activity	GO:0006810::transport	lipid binding	Metabolism	Lipid transport and metabolism	NA	NA	NA	Extracellular	tr|A0A7I5EE33|A0A7I5EE33_HAECO	FABP domain-containing protein
HCON_00174840-00002	Y	Y	Y	Y	HCON_00174840	NA	GO:0019904::protein domain specific binding	NA	Belongs to the 14-3-3 family	Cellular processes and signaling	Posttranslational modification, protein turnover, chaperones	04151::PI3K-Akt signaling pathway||05169::Epstein-Barr virus infection||05203::Viral carcinogenesis||04390::Hippo signaling pathway||04114::Oocyte meiosis||04212::Longevity regulating pathway - worm||04391::Hippo signaling pathway - fly||05161::Hepatitis B||04110::Cell cycle||04013::MAPK signaling pathway - fly	Translocation of SLC2A4 (GLUT4) to the plasma membrane::TP53 Regulates Metabolic Genes::Negative regulation of NOTCH4 signaling::RHO GTPases activate PKNs::Deactivation of the beta-catenin transactivating complex::KSRP (KHSRP) binds and destabilizes mRNA::GP1b-IX-V activation signalling::NOTCH4 Activation and Transmission of Signal to the Nucleus::Interleukin-3, Interleukin-5 and GM-CSF signaling…	Sudden_Infant_Death_Syndrome_(SIDS)_Susceptibility_Pathways::Prolactin_Signaling_Pathway::Calcium_Regulation_in_the_Cardiac_Cell::Myometrial_Relaxation_and_Contraction_Pathways::Cell_Cycle::Hepatitis_B_infection::Pathogenic_Escherichia_coli_infection	Cytoplasm	tr|A0A6F7Q3S7|A0A6F7Q3S7_HAECO	14_3_3 domain-containing protein
HCON_00184680-00001	Y	Y	Y	Y	HCON_00184680	NA	NA	NA	Lamin Tail Domain	Cellular processes and signaling	Cell cycle control, cell division, chromosome partitioning	NA	Signaling by BRAF and RAF fusions::XBP1(S) activates chaperone genes	Adipogenesis::Nephrotic_syndrome::Fas_Ligand_(FasL)_pathway_and_Stress_induction_of_Heat_Shock_Proteins_(HSP)_regulation::The_Overlap_Between_Signal_Transduction_Pathways_that_Contribute_to_a_Range_of_LMNA_Laminopathies::Arrhythmogenic_Right_Ventricular_Cardiomyopathy::The_influence_of_laminopathies_on_Wnt_signaling::Lamin_A-processing_pathway	Nucleus	tr|A0A7I4Z6C8|A0A7I4Z6C8_HAECO	LTD domain-containing protein
HCON_00185450-00001	Y	Y	Y	Y	HCON_00185450	GO:0005925::focal adhesion;GO:0045121::membrane raft;GO:0005884::actin filament;GO:0005865::striated muscle thin filament;GO:0097433::dense body;GO:0005886::plasma membrane;GO:0005938::cell cortex	GO:0005524::ATP binding;GO:0005200::structural constituent of cytoskeleton	GO:0040007::growth;GO:0006898::receptor-mediated endocytosis;GO:0007111::meiosis II cytokinesis;GO:0007517::muscle organ development;GO:0006915::apoptotic process;GO:0040039::inductive cell migration;GO:0009792::embryo development ending in birth or egg hatching;GO:0002119::nematode larval development;GO:0000281::mitotic cytokinesis;GO:0071688::striated muscle myosin thick filament assembly;GO:00…	cytoskeleton organization	Cellular processes and signaling	Cytoskeleton	04015::Rap1 signaling pathway||04510::Focal adhesion||05205::Proteoglycans in cancer||04210::Apoptosis||04919::Thyroid hormone signaling pathway||04921::Oxytocin signaling pathway||04810::Regulation of actin cytoskeleton||04611::Platelet activation||04530::Tight junction||05418::Fluid shear stress and atherosclerosis||05164::Influenza A||04390::Hippo signaling pathway||04520::Adherens junction||0…	HATs acetylate histones::RHO GTPases Activate Formins::Clathrin-mediated endocytosis::Translocation of SLC2A4 (GLUT4) to the plasma membrane::UCH proteinases::Signaling by BRAF and RAF fusions::Factors involved in megakaryocyte development and platelet production::VEGFA-VEGFR2 Pathway::Signaling by moderate kinase activity BRAF mutants::Signaling downstream of RAS mutants::Paradoxical activation …	Focal_Adhesion::Ebola_Virus_Pathway_on_Host::Thermogenesis::Myometrial_Relaxation_and_Contraction_Pathways::Regulation_of_Actin_Cytoskeleton::Fas_Ligand_(FasL)_pathway_and_Stress_induction_of_Heat_Shock_Proteins_(HSP)_regulation::Common_Pathways_Underlying_Drug_Addiction::Pathogenic_Escherichia_coli_infection::Viral_Acute_Myocarditis::Arrhythmogenic_Right_Ventricular_Cardiomyopathy::Mechanoregula…	Cytoskeleton	tr|A0A7I5EER4|A0A7I5EER4_HAECO	Actin
HCON_00185560-00001	Y	Y	Y	Y	HCON_00185560	NA	GO:0070573::metallodipeptidase activity;GO:0008270::zinc ion binding;GO:0034701::tripeptidase activity	GO:0006508::proteolysis;GO:0043171::peptide catabolic process	Peptidase dimerisation domain	Metabolism	Amino acid transport and metabolism	01100::Metabolic pathways||00330::Arginine and proline metabolism||00410::beta-Alanine metabolism||00340::Histidine metabolism	Glutathione synthesis and recycling	NA	Cytoplasm	tr|A0A7I4Z316|A0A7I4Z316_HAECO	M20_dimer domain-containing protein
HCON_00186260-00001	Y	Y	Y	Y	HCON_00186260	NA	NA	GO:0040018::positive regulation of multicellular organism growth;GO:0040011::locomotion	ganglioside catabolic process	Poorly characterized	Function unknown	NA	NA	NA	Extracellular	tr|A0A7I5EES8|A0A7I5EES8_HAECO	Uncharacterized protein
HCON_00186610-00001	Y	Y	Y	Y	HCON_00186610	GO:0005828::kinetochore microtubule;GO:0005634::nucleus	NA	NA	Ciliary rootlet component, centrosome cohesion	Poorly characterized	Function unknown	04530::Tight junction	Striated Muscle Contraction	Striated_Muscle_Contraction_Pathway	Nucleus	tr|A0A7I4Z3Y3|A0A7I4Z3Y3_HAECO	M protein repeat protein
HCON_00187120-00001	Y	Y	Y	N	HCON_00187120	GO:0005859::muscle myosin complex	GO:0005509::calcium ion binding	GO:0018991::oviposition;GO:0043051::regulation of pharyngeal pumping;GO:0007517::muscle organ development;GO:0002119::nematode larval development;GO:0040011::locomotion;GO:0006937::regulation of muscle contraction	regulation of muscle system process	Cellular processes and signaling	Cytoskeleton	04510::Focal adhesion||04810::Regulation of actin cytoskeleton||04611::Platelet activation||04530::Tight junction||04670::Leukocyte transendothelial migration	Striated Muscle Contraction	VEGFA-VEGFR2_Signaling_Pathway::Focal_Adhesion::Cardiac_Progenitor_Differentiation::Myometrial_Relaxation_and_Contraction_Pathways::Striated_Muscle_Contraction_Pathway::MFAP5_effect_on_permeability_and_motility_of_endothelial_cells_via_cytoskeleton_rearrangement	Mitochondria	tr|A0A7I4Z3F0|A0A7I4Z3F0_HAECO	Myosin regulatory light chain
HCON_00188550-00001	Y	Y	Y	Y	HCON_00188550	GO:0042718::yolk granule;GO:0031983::vesicle lumen;GO:0031410::cytoplasmic vesicle	NA	GO:0044699::single-organism process;GO:0032501::multicellular organismal process	DUF1943	Metabolism	Lipid transport and metabolism	04975::Fat digestion and absorption||04977::Vitamin digestion and absorption	NA	NA	Cytoplasm	tr|A0A7I4Z7Y9|A0A7I4Z7Y9_HAECO	Vitellogenin domain-containing protein
HCON_00189100-00001	Y	Y	Y	Y	HCON_00189100	GO:0005829::cytosol	GO:0042132::fructose 1,6-bisphosphate 1-phosphatase activity	GO:0030388::fructose 1,6-bisphosphate metabolic process;GO:0005986::sucrose biosynthetic process;GO:0006094::gluconeogenesis;GO:0016311::dephosphorylation;GO:0006001::fructose catabolic process;GO:0006002::fructose 6-phosphate metabolic process	Belongs to the FBPase class 1 family	Metabolism	Carbohydrate transport and metabolism	01100::Metabolic pathways||01200::Carbon metabolism||04910::Insulin signaling pathway||04152::AMPK signaling pathway||00010::Glycolysis / Gluconeogenesis||00051::Fructose and mannose metabolism||00030::Pentose phosphate pathway	Gluconeogenesis	Glycolysis_and_Gluconeogenesis	Cytoplasm	tr|A0A7I4Z5T7|A0A7I4Z5T7_HAECO	Fructose-bisphosphatase
HCON_00189410-00001	Y	Y	Y	Y	HCON_00189410	GO:0045177::apical part of cell;GO:0031410::cytoplasmic vesicle	GO:0051861::glycolipid binding	GO:0030968::endoplasmic reticulum unfolded protein response;GO:0050830::defense response to Gram-positive bacterium;GO:0009636::response to toxic substance	Galectin	Cellular processes and signaling	Extracellular structures	NA	Neutrophil degranulation::Advanced glycosylation endproduct receptor signaling::RUNX1 regulates transcription of genes involved in differentiation of myeloid cells::RUNX2 regulates genes involved in differentiation of myeloid cells	Spinal_Cord_Injury::AGE-RAGE_pathway	Extracellular	tr|A0A7I5EEN5|A0A7I5EEN5_HAECO	Galectin
HCON_00189960-00001	Y	Y	Y	Y	HCON_00189960	GO:0005788::endoplasmic reticulum lumen;GO:0016222::procollagen-proline 4-dioxygenase complex	GO:0003756::protein disulfide isomerase activity;GO:0003810::protein-glutamine gamma-glutamyltransferase activity;GO:0031545::peptidyl-proline 4-dioxygenase activity	GO:0055114::oxidation-reduction process;GO:0006457::protein folding;GO:0045454::cell redox homeostasis;GO:0010171::body morphogenesis;GO:0002119::nematode larval development;GO:0018401::peptidyl-proline hydroxylation to 4-hydroxy-L-proline;GO:0030968::endoplasmic reticulum unfolded protein response;GO:0080058::protein deglutathionylation;GO:0040011::locomotion;GO:1902175::regulation of oxidative …	Thioredoxin-like domain	Cellular processes and signaling	Posttranslational modification, protein turnover, chaperones	04141::Protein processing in endoplasmic reticulum	Collagen biosynthesis and modifying enzymes::Hedgehog ligand biogenesis::Regulation of Insulin-like Growth Factor (IGF) transport and uptake by IGFBPs::Post-translational protein phosphorylation::Detoxification of Reactive Oxygen Species::Chylomicron assembly::Interleukin-12 signaling::VLDL assembly::Interleukin-23 signaling	VEGFA-VEGFR2_Signaling_Pathway::Type_I_collagen_synthesis_in_the_context_of_Osteogenesis_imperfecta	Extracellular	tr|A0A7I4Z4X8|A0A7I4Z4X8_HAECO	Protein disulfide-isomerase
HCON_00193170-00001	Y	Y	Y	Y	HCON_00193170	NA	GO:0008233::peptidase activity	GO:0019538::protein metabolic process	Xylanase inhibitor C-terminal	Cellular processes and signaling	Posttranslational modification, protein turnover, chaperones	04140::Autophagy - animal||04142::Lysosome||04210::Apoptosis||05152::Tuberculosis||04071::Sphingolipid signaling pathway	Neutrophil degranulation::Collagen degradation::MHC class II antigen presentation::Estrogen-dependent gene expression::Metabolism of Angiotensinogen to Angiotensins	Prolactin_Signaling_Pathway	Extracellular	tr|A0A7I4Z5W5|A0A7I4Z5W5_HAECO	Peptidase A1 domain-containing protein
HCON_00193260-00001	Y	Y	Y	N	HCON_00193260	NA	NA	NA	Trypsin Inhibitor like cysteine rich domain	Cellular processes and signaling	Signal transduction mechanisms	NA	NA	NA	Extracellular	tr|A0A7I4Z709|A0A7I4Z709_HAECO	TIL domain-containing protein
HCON_00194070-00001	Y	Y	Y	N	HCON_00194070	GO:0005968::Rab-protein geranylgeranyltransferase complex	GO:0016491::oxidoreductase activity;GO:0005092::GDP-dissociation inhibitor activity	GO:0018344::protein geranylgeranylation;GO:0006886::intracellular protein transport;GO:0050790::regulation of catalytic activity;GO:0007264::small GTPase mediated signal transduction;GO:0055114::oxidation-reduction process	Rab GDP-dissociation inhibitor activity	Cellular processes and signaling	Posttranslational modification, protein turnover, chaperones	NA	RAB GEFs exchange GTP for GDP on RABs::RAB geranylgeranylation::TP53 regulates transcription of several additional cell death genes whose specific roles in p53-dependent apoptosis remain uncertain	Ciliary_landscape	Extracellular	tr|A0A7I4Z8X8|A0A7I4Z8X8_HAECO	Rab proteins geranylgeranyltransferase component A
HCON_00194260-00001	Y	Y	Y	Y	HCON_00194260	NA	GO:0046872::metal ion binding;GO:0003993::acid phosphatase activity	GO:0016311::dephosphorylation;GO:0009792::embryo development ending in birth or egg hatching	Purple acid Phosphatase, N-terminal domain	Metabolism	Carbohydrate transport and metabolism	01100::Metabolic pathways||00790::Folate biosynthesis	NA	NA	Extracellular	tr|W6NBU1|W6NBU1_HAECO	Purple acid phosphatase
HCON_00005410-00001	Y	N	Y	Y	HCON_00005410	NA	GO:0008234::cysteine-type peptidase activity	GO:0006508::proteolysis	Belongs to the peptidase C1 family	Cellular processes and signaling	Posttranslational modification, protein turnover, chaperones	04140::Autophagy - animal||04142::Lysosome||04210::Apoptosis||04621::NOD-like receptor signaling pathway||04924::Renin secretion||04612::Antigen processing and presentation	Neutrophil degranulation::Collagen degradation::MHC class II antigen presentation::Assembly of collagen fibrils and other multimeric structures::Trafficking and processing of endosomal TLR	Ebola_Virus_Pathway_on_Host::Nanomaterial-induced_Inflammasome_Activation	Mitochondria	tr|A0A7I5E584|A0A7I5E584_HAECO	Pept_C1 domain-containing protein
HCON_00005820-00001	Y	N	Y	Y	HCON_00005820	NA	NA	NA	Belongs to the peptidase C1 family	Cellular processes and signaling	Posttranslational modification, protein turnover, chaperones	04140::Autophagy - animal||04142::Lysosome||04210::Apoptosis||04621::NOD-like receptor signaling pathway||04924::Renin secretion||04612::Antigen processing and presentation	Neutrophil degranulation::Collagen degradation::MHC class II antigen presentation::Assembly of collagen fibrils and other multimeric structures::Trafficking and processing of endosomal TLR	Ebola_Virus_Pathway_on_Host::Nanomaterial-induced_Inflammasome_Activation	Extracellular	tr|A0A7I4XTU7|A0A7I4XTU7_HAECO	Cysteine proteinase
HCON_00005830-00001	Y	N	Y	Y	HCON_00005830	NA	NA	NA	Belongs to the peptidase C1 family	Cellular processes and signaling	Posttranslational modification, protein turnover, chaperones	04140::Autophagy - animal||04142::Lysosome||04210::Apoptosis||04621::NOD-like receptor signaling pathway||04924::Renin secretion||04612::Antigen processing and presentation	Neutrophil degranulation::Collagen degradation::MHC class II antigen presentation::Assembly of collagen fibrils and other multimeric structures::Trafficking and processing of endosomal TLR	Ebola_Virus_Pathway_on_Host::Nanomaterial-induced_Inflammasome_Activation	Extracellular	tr|A0A7I4XTV4|A0A7I4XTV4_HAECO	Pept_C1 domain-containing protein
HCON_00005850-00001	Y	N	Y	Y	HCON_00005850	NA	NA	NA	Belongs to the peptidase C1 family	Cellular processes and signaling	Posttranslational modification, protein turnover, chaperones	04140::Autophagy - animal||04142::Lysosome||04210::Apoptosis||04621::NOD-like receptor signaling pathway||04924::Renin secretion||04612::Antigen processing and presentation	Neutrophil degranulation::Collagen degradation::MHC class II antigen presentation::Assembly of collagen fibrils and other multimeric structures::Trafficking and processing of endosomal TLR	Ebola_Virus_Pathway_on_Host::Nanomaterial-induced_Inflammasome_Activation	Extracellular	tr|A0A7I4XSN9|A0A7I4XSN9_HAECO	Pept_C1 domain-containing protein
HCON_00005860-00001	Y	N	Y	Y	HCON_00005860	NA	NA	NA	Belongs to the peptidase C1 family	Cellular processes and signaling	Posttranslational modification, protein turnover, chaperones	04140::Autophagy - animal||04142::Lysosome||04210::Apoptosis||04621::NOD-like receptor signaling pathway||04924::Renin secretion||04612::Antigen processing and presentation	Neutrophil degranulation::Collagen degradation::MHC class II antigen presentation::Assembly of collagen fibrils and other multimeric structures::Trafficking and processing of endosomal TLR	Ebola_Virus_Pathway_on_Host::Nanomaterial-induced_Inflammasome_Activation	Extracellular	tr|A0A7I4XSN5|A0A7I4XSN5_HAECO	Pept_C1 domain-containing protein
HCON_00005920-00001	Y	N	Y	Y	HCON_00005920	NA	NA	NA	Belongs to the peptidase C1 family	Cellular processes and signaling	Posttranslational modification, protein turnover, chaperones	04140::Autophagy - animal||04142::Lysosome||04210::Apoptosis||04621::NOD-like receptor signaling pathway||04924::Renin secretion||04612::Antigen processing and presentation	Neutrophil degranulation::Collagen degradation::MHC class II antigen presentation::Assembly of collagen fibrils and other multimeric structures::Trafficking and processing of endosomal TLR	Ebola_Virus_Pathway_on_Host::Nanomaterial-induced_Inflammasome_Activation	Extracellular	tr|A0A7I4XTV2|A0A7I4XTV2_HAECO	Pept_C1 domain-containing protein
HCON_00005980-00001	Y	N	Y	Y	HCON_00005980	NA	GO:0008233::peptidase activity	NA	Belongs to the peptidase C1 family	Cellular processes and signaling	Posttranslational modification, protein turnover, chaperones	04140::Autophagy - animal||04142::Lysosome||04210::Apoptosis||04621::NOD-like receptor signaling pathway||04924::Renin secretion||04612::Antigen processing and presentation	Neutrophil degranulation::Collagen degradation::MHC class II antigen presentation::Assembly of collagen fibrils and other multimeric structures::Trafficking and processing of endosomal TLR	Ebola_Virus_Pathway_on_Host::Nanomaterial-induced_Inflammasome_Activation	Extracellular	tr|A0A7I4XUN9|A0A7I4XUN9_HAECO	Pept_C1 domain-containing protein
HCON_00006080-00001	Y	N	Y	Y	HCON_00006080	NA	GO:0008234::cysteine-type peptidase activity	GO:0006508::proteolysis	Belongs to the peptidase C1 family	Cellular processes and signaling	Posttranslational modification, protein turnover, chaperones	04140::Autophagy - animal||04142::Lysosome||04210::Apoptosis||04621::NOD-like receptor signaling pathway||04924::Renin secretion||04612::Antigen processing and presentation	Neutrophil degranulation::Collagen degradation::MHC class II antigen presentation::Assembly of collagen fibrils and other multimeric structures::Trafficking and processing of endosomal TLR	Ebola_Virus_Pathway_on_Host::Nanomaterial-induced_Inflammasome_Activation	Extracellular	tr|A0A7I5E5A5|A0A7I5E5A5_HAECO	Pept_C1 domain-containing protein
HCON_00006130-00001	Y	N	Y	Y	HCON_00006130	NA	GO:0008233::peptidase activity	NA	Belongs to the peptidase C1 family	Cellular processes and signaling	Posttranslational modification, protein turnover, chaperones	04140::Autophagy - animal||04142::Lysosome||04210::Apoptosis||04621::NOD-like receptor signaling pathway||04924::Renin secretion||04612::Antigen processing and presentation	Neutrophil degranulation::Collagen degradation::MHC class II antigen presentation::Assembly of collagen fibrils and other multimeric structures::Trafficking and processing of endosomal TLR	Ebola_Virus_Pathway_on_Host::Nanomaterial-induced_Inflammasome_Activation	Cytoplasm	tr|A0A7I4XTX4|A0A7I4XTX4_HAECO	Pept_C1 domain-containing protein
HCON_00006140-00001	Y	N	Y	Y	HCON_00006140	NA	NA	NA	Belongs to the peptidase C1 family	Cellular processes and signaling	Posttranslational modification, protein turnover, chaperones	04140::Autophagy - animal||04142::Lysosome||04210::Apoptosis||04621::NOD-like receptor signaling pathway||04924::Renin secretion||04612::Antigen processing and presentation	Neutrophil degranulation::Collagen degradation::MHC class II antigen presentation::Assembly of collagen fibrils and other multimeric structures::Trafficking and processing of endosomal TLR	Ebola_Virus_Pathway_on_Host::Nanomaterial-induced_Inflammasome_Activation	Cytoplasm	tr|A0A7I4XTN9|A0A7I4XTN9_HAECO	Pept_C1 domain-containing protein
HCON_00006250-00001	Y	N	Y	Y	HCON_00006250	NA	NA	NA	Belongs to the peptidase C1 family	Cellular processes and signaling	Posttranslational modification, protein turnover, chaperones	04140::Autophagy - animal||04142::Lysosome||04210::Apoptosis||04621::NOD-like receptor signaling pathway||04924::Renin secretion||04612::Antigen processing and presentation	Neutrophil degranulation::Collagen degradation::MHC class II antigen presentation::Assembly of collagen fibrils and other multimeric structures::Trafficking and processing of endosomal TLR	Ebola_Virus_Pathway_on_Host::Nanomaterial-induced_Inflammasome_Activation	Extracellular	tr|A0A7I4XTP8|A0A7I4XTP8_HAECO	Pept_C1 domain-containing protein
HCON_00006320-00001	Y	N	Y	Y	HCON_00006320	NA	NA	NA	Belongs to the peptidase C1 family	Cellular processes and signaling	Posttranslational modification, protein turnover, chaperones	04140::Autophagy - animal||04142::Lysosome||04210::Apoptosis||04621::NOD-like receptor signaling pathway||04924::Renin secretion||04612::Antigen processing and presentation	Neutrophil degranulation::Collagen degradation::MHC class II antigen presentation::Assembly of collagen fibrils and other multimeric structures::Trafficking and processing of endosomal TLR	Ebola_Virus_Pathway_on_Host::Nanomaterial-induced_Inflammasome_Activation	Extracellular	tr|A0A7I4XUR5|A0A7I4XUR5_HAECO	Pept_C1 domain-containing protein
HCON_00008830-00001	Y	N	Y	Y	HCON_00008830	NA	GO:0030170::pyridoxal phosphate binding;GO:0008483::transaminase activity	GO:0009792::embryo development ending in birth or egg hatching;GO:0000003::reproduction;GO:0009058::biosynthetic process;GO:0002119::nematode larval development	Aminotransferase class I and II	Metabolism	Amino acid transport and metabolism	01100::Metabolic pathways||01200::Carbon metabolism||01230::Biosynthesis of amino acids||00250::Alanine, aspartate and glutamate metabolism||01210::2-Oxocarboxylic acid metabolism||00220::Arginine biosynthesis	Alanine metabolism	Cori_Cycle::Alanine_and_aspartate_metabolism	Mitochondria	tr|A0A7I4XTD0|A0A7I4XTD0_HAECO	Alanine transaminase
HCON_00012970-00001	Y	N	Y	Y	HCON_00012970	NA	NA	NA	Epidermal growth factor-like domain.	Cellular processes and signaling	Posttranslational modification, protein turnover, chaperones	NA	NA	NA	Extracellular	tr|A0A7I5E5M5|A0A7I5E5M5_HAECO	EGF-like domain-containing protein
HCON_00015620-00001	Y	N	Y	N	HCON_00015620	NA	NA	NA	Belongs to the short-chain dehydrogenases reductases (SDR) family	Metabolism	Secondary metabolites biosynthesis, transport and catabolism	01100::Metabolic pathways||00830::Retinol metabolism||00140::Steroid hormone biosynthesis	RA biosynthesis pathway::The canonical retinoid cycle in rods (twilight vision)::Retinoid cycle disease events	Vitamin_D_Receptor_Pathway::Steroid_Biosynthesis	Cytoplasm	tr|A0A7I4XW64|A0A7I4XW64_HAECO	NAD(P)-binding protein
HCON_00022410-00001	Y	N	Y	Y	HCON_00022410	NA	NA	NA	DOMON domain	Poorly characterized	Function unknown	NA	NA	NA	Extracellular	tr|A0A7I4XYL0|A0A7I4XYL0_HAECO	DOMON domain containing protein
HCON_00026170-00001	Y	N	Y	Y	HCON_00026170	GO:0005743::mitochondrial inner membrane;GO:0045261::proton-transporting ATP synthase complex, catalytic core F(1)	GO:0046961::proton-transporting ATPase activity, rotational mechanism;GO:0046933::proton-transporting ATP synthase activity, rotational mechanism;GO:0005524::ATP binding	GO:0008340::determination of adult lifespan;GO:0000003::reproduction;GO:0015991::ATP hydrolysis coupled proton transport;GO:0006915::apoptotic process;GO:0009792::embryo development ending in birth or egg hatching;GO:0015986::ATP synthesis coupled proton transport;GO:0002119::nematode larval development	Produces ATP from ADP in the presence of a proton gradient across the membrane	Metabolism	Energy production and conversion	01100::Metabolic pathways||05010::Alzheimer's disease||05016::Huntington's disease||05012::Parkinson's disease||00190::Oxidative phosphorylation	Mitochondrial protein import::Cristae formation::Formation of ATP by chemiosmotic coupling	Proximal_tubule_transport	Mitochondria	tr|A0A7I4Y004|A0A7I4Y004_HAECO	ATP synthase subunit alpha
HCON_00027860-00001	Y	N	Y	N	HCON_00027860	NA	GO:0016491::oxidoreductase activity	GO:0055114::oxidation-reduction process	Aldo/keto reductase family	Poorly characterized	Function unknown	01100::Metabolic pathways||00561::Glycerolipid metabolism||00010::Glycolysis / Gluconeogenesis||00040::Pentose and glucuronate interconversions||00052::Galactose metabolism||00051::Fructose and mannose metabolism	Glutathione conjugation::Formation of xylulose-5-phosphate	Metapathway_biotransformation_Phase_I_and_II::Benzo(a)pyrene_metabolism	Cytoplasm	tr|A0A7I4XZ94|A0A7I4XZ94_HAECO	Aldo keto reductase domain containing protein
HCON_00038480-00001	Y	N	Y	N	HCON_00038480	NA	NA	NA	Histidine phosphatase superfamily (branch 2)	Poorly characterized	Function unknown	01100::Metabolic pathways||00740::Riboflavin metabolism||00730::Thiamine metabolism	NA	1q21.1_copy_number_variation_syndrome	Plasma membrane	tr|A0A7I4Y3G3|A0A7I4Y3G3_HAECO	Acid phosphatase-like protein 2
HCON_00041530-00001	Y	N	Y	Y	HCON_00041530	NA	NA	NA	Transmembrane protease, serine 11F	Metabolism	Amino acid transport and metabolism	NA	Cobalamin (Cbl, vitamin B12) transport and metabolism	NA	Extracellular	tr|A0A7I4Y295|A0A7I4Y295_HAECO	Peptidase S1 domain-containing protein
HCON_00046510-00001	Y	N	Y	N	HCON_00046510	GO:0005615::extracellular space	NA	NA	Transthyretin-like family	Poorly characterized	Function unknown	NA	NA	NA	Extracellular	tr|A0A7I4Y2J3|A0A7I4Y2J3_HAECO	Transthyretin-like family protein
HCON_00053870-00001	Y	N	Y	N	HCON_00053870	GO:0005615::extracellular space	NA	NA	Transthyretin-like family	Poorly characterized	Function unknown	NA	NA	NA	Extracellular	tr|A0A7I4Y653|A0A7I4Y653_HAECO	Transthyretin-like family protein
HCON_00062810-00001	Y	N	Y	N	HCON_00062810	NA	NA	NA	NA	NA	NA	NA	NA	NA	Extracellular	tr|A0A7I4Y8H8|A0A7I4Y8H8_HAECO	Secreted protein
HCON_00064360-00001	Y	N	Y	N	HCON_00064360	NA	GO:0043169::cation binding;GO:0003844::1,4-alpha-glucan branching enzyme activity;GO:0004553::hydrolase activity, hydrolyzing O-glycosyl compounds	GO:0006915::apoptotic process;GO:0010171::body morphogenesis;GO:0048477::oogenesis;GO:0009792::embryo development ending in birth or egg hatching;GO:0005978::glycogen biosynthetic process	Carbohydrate-binding module 48 (Isoamylase N-terminal domain)	Metabolism	Carbohydrate transport and metabolism	01100::Metabolic pathways||00500::Starch and sucrose metabolism	Glycogen synthesis::Glycogen storage disease type IV (GBE1)	Glycogen_Synthesis_and_Degradation	Cytoplasm	tr|A0A7I4Y716|A0A7I4Y716_HAECO	1,4-alpha-glucan branching enzyme
HCON_00065040-00001	Y	N	Y	N	HCON_00065040	NA	NA	NA	NA	NA	NA	NA	NA	NA	Extracellular	tr|A0A7I4Y863|A0A7I4Y863_HAECO	Uncharacterized protein
HCON_00065090-00001	Y	N	Y	Y	HCON_00065090	NA	NA	NA	NA	NA	NA	NA	NA	NA	Extracellular	tr|A0A7I5E8F6|A0A7I5E8F6_HAECO	Uncharacterized protein
HCON_00065600-00001	Y	N	Y	Y	HCON_00065600	GO:1990357::terminal web;GO:0005925::focal adhesion;GO:0097433::dense body;GO:0005886::plasma membrane;GO:0097516::microvillar actin bundle	GO:0005524::ATP binding	GO:0030033::microvillus assembly;GO:1904000::positive regulation of eating behavior;GO:0035148::tube formation;GO:0006915::apoptotic process;GO:0040035::hermaphrodite genitalia development;GO:0002119::nematode larval development;GO:0030536::larval feeding behavior;GO:0006898::receptor-mediated endocytosis;GO:0009792::embryo development ending in birth or egg hatching	Belongs to the actin family	Cellular processes and signaling	Cytoskeleton	04015::Rap1 signaling pathway||04510::Focal adhesion||05205::Proteoglycans in cancer||04210::Apoptosis||04919::Thyroid hormone signaling pathway||04921::Oxytocin signaling pathway||04810::Regulation of actin cytoskeleton||04611::Platelet activation||04530::Tight junction||05418::Fluid shear stress and atherosclerosis||05164::Influenza A||04390::Hippo signaling pathway||04520::Adherens junction||0…	RHO GTPases Activate Formins::Clathrin-mediated endocytosis::Translocation of SLC2A4 (GLUT4) to the plasma membrane::Signaling by BRAF and RAF fusions::VEGFA-VEGFR2 Pathway::Signaling by moderate kinase activity BRAF mutants::Signaling downstream of RAS mutants::Paradoxical activation of RAF signaling by kinase inactive BRAF::Signaling by RAF1 mutants::RHO GTPases activate IQGAPs::Regulation of a…	VEGFA-VEGFR2_Signaling_Pathway::Focal_Adhesion::Ebola_Virus_Pathway_on_Host::Thermogenesis::Myometrial_Relaxation_and_Contraction_Pathways::Regulation_of_Actin_Cytoskeleton::Fas_Ligand_(FasL)_pathway_and_Stress_induction_of_Heat_Shock_Proteins_(HSP)_regulation::Common_Pathways_Underlying_Drug_Addiction::Pathogenic_Escherichia_coli_infection::Striated_Muscle_Contraction_Pathway::Arrhythmogenic_Rig…	Cytoskeleton	tr|A0A7I4Y850|A0A7I4Y850_HAECO	Actin
HCON_00065630-00001	Y	N	Y	Y	HCON_00065630	NA	GO:0030246::carbohydrate binding	NA	Galectin	Cellular processes and signaling	Extracellular structures	NA	Interleukin-2 family signaling	Vitamin_D_Receptor_Pathway	Cytoplasm	tr|A0A7I5E8C5|A0A7I5E8C5_HAECO	Galectin
HCON_00065870-00001	Y	N	Y	Y	HCON_00065870	GO:0030176::integral component of endoplasmic reticulum membrane;GO:0005700::polytene chromosome;GO:0043234::protein complex;GO:0005654::nucleoplasm;GO:0000784::nuclear chromosome, telomeric region;GO:0070062::extracellular exosome;GO:0001740::Barr body;GO:0000788::nuclear nucleosome;GO:0005637::nuclear inner membrane	GO:0000979::RNA polymerase II core promoter sequence-specific DNA binding;GO:0000980::RNA polymerase II distal enhancer sequence-specific DNA binding;GO:0031492::nucleosomal DNA binding;GO:0016627::oxidoreductase activity, acting on the CH-CH group of donors;GO:0042393::histone binding;GO:0098770::FBXO family protein binding;GO:0046982::protein heterodimerization activity	GO:0031509::telomeric heterochromatin assembly;GO:0000183::chromatin silencing at rDNA;GO:0042692::muscle cell differentiation;GO:0007140::male meiosis;GO:0007420::brain development;GO:0007338::single fertilization;GO:0016126::sterol biosynthetic process;GO:0007596::blood coagulation;GO:0035264::multicellular organism growth;GO:0006997::nucleus organization;GO:0009725::response to hormone;GO:0001…	protein heterodimerization activity	Information storage and processing	Chromatin structure and dynamics	05034::Alcoholism||05202::Transcriptional misregulation in cancer||05322::Systemic lupus erythematosus	Estrogen-dependent gene expression::RUNX1 regulates transcription of genes involved in differentiation of HSCs::Activation of anterior HOX genes in hindbrain development during early embryogenesis::Oxidative Stress Induced Senescence::Factors involved in megakaryocyte development and platelet production::Senescence-Associated Secretory Phenotype (SASP)::Transcriptional regulation by small RNAs::P…	Ciliary_landscape::Histone_Modifications::Tumor_suppressor_activity_of_SMARCB1::FBXL10_enhancement_of_MAP-ERK_signaling_in_diffuse_large_B-cell_lymphoma	Nucleus	tr|A0A7I4YA67|A0A7I4YA67_HAECO	Histone H3
HCON_00067260-00001	Y	N	Y	N	HCON_00067260	GO:0005615::extracellular space	NA	NA	Transthyretin-like family	Poorly characterized	Function unknown	NA	NA	NA	Mitochondria	tr|A0A7I4Y7W7|A0A7I4Y7W7_HAECO	Transthyretin-like family protein
HCON_00072140-00001	Y	N	Y	Y	HCON_00072140	NA	GO:0050577::GDP-L-fucose synthase activity;GO:0016853::isomerase activity;GO:0050662::coenzyme binding	GO:0042350::GDP-L-fucose biosynthetic process;GO:0055114::oxidation-reduction process	GDP-mannose 4,6 dehydratase	Metabolism	Carbohydrate transport and metabolism	01100::Metabolic pathways||00520::Amino sugar and nucleotide sugar metabolism||00051::Fructose and mannose metabolism	GDP-fucose biosynthesis	NA	Mitochondria	tr|A0A7I4YBY6|A0A7I4YBY6_HAECO	GDP-L-fucose synthase
HCON_00074090-00001	Y	N	Y	N	HCON_00074090	GO:0005615::extracellular space	NA	NA	Transthyretin-like family	Poorly characterized	Function unknown	NA	NA	NA	Extracellular	tr|A0A7I4YD33|A0A7I4YD33_HAECO	Transthyretin-like family protein
HCON_00077050-00001	Y	N	Y	N	HCON_00077050	NA	GO:0005545::1-phosphatidylinositol binding;GO:0008201::heparin binding;GO:0008429::phosphatidylethanolamine binding;GO:0005509::calcium ion binding;GO:0001786::phosphatidylserine binding;GO:0043395::heparan sulfate proteoglycan binding;GO:0005544::calcium-dependent phospholipid binding	GO:0048856::anatomical structure development;GO:0048609::multicellular organismal reproductive process;GO:0044767::single-organism developmental process	Annexin repeats	Cellular processes and signaling	Intracellular trafficking, secretion, and vesicular transport	NA	Smooth Muscle Contraction	Calcium_Regulation_in_the_Cardiac_Cell::Prostaglandin_Synthesis_and_Regulation	Cytoplasm	tr|A0A7I4YDW7|A0A7I4YDW7_HAECO	Annexin
HCON_00077090-00001	Y	N	Y	Y	HCON_00077090	GO:0022627::cytosolic small ribosomal subunit	GO:0003735::structural constituent of ribosome	GO:0006412::translation;GO:0006915::apoptotic process;GO:0040035::hermaphrodite genitalia development;GO:0018996::molting cycle, collagen and cuticulin-based cuticle;GO:0002119::nematode larval development;GO:0009792::embryo development ending in birth or egg hatching	Belongs to the eukaryotic ribosomal protein eS1 family	Information storage and processing	Translation, ribosomal structure and biogenesis	03010::Ribosome	Regulation of expression of SLITs and ROBOs::Major pathway of rRNA processing in the nucleolus and cytosol::Nonsense Mediated Decay (NMD) enhanced by the Exon Junction Complex (EJC)::Nonsense Mediated Decay (NMD) independent of the Exon Junction Complex (EJC)::GTP hydrolysis and joining of the 60S ribosomal subunit::L13a-mediated translational silencing of Ceruloplasmin expression::SRP-dependent …	Cytoplasmic_Ribosomal_Proteins	Cytoplasm	tr|A0A7I4YBF3|A0A7I4YBF3_HAECO	40S ribosomal protein S3a
HCON_00091050-00001	Y	N	Y	N	HCON_00091050	NA	GO:0016747::transferase activity, transferring acyl groups other than amino-acyl groups	GO:0008152::metabolic process	Belongs to the thiolase family	Metabolism	Lipid transport and metabolism	01100::Metabolic pathways||00280::Valine, leucine and isoleucine degradation||01212::Fatty acid metabolism||00071::Fatty acid degradation||00062::Fatty acid elongation	Mitochondrial Fatty Acid Beta-Oxidation	Fatty_Acid_Biosynthesis	Cytoplasm	tr|A0A7I4YER2|A0A7I4YER2_HAECO	3-ketoacyl-CoA thiolase, mitochondrial
HCON_00092090-00001	Y	N	Y	N	HCON_00092090	NA	NA	NA	NA	NA	NA	NA	NA	NA	E.R.	tr|A0A7I4YHB1|A0A7I4YHB1_HAECO	Peptidase S1 domain-containing protein
HCON_00093220-00001	Y	N	Y	N	HCON_00093220	NA	NA	NA	serine-type peptidase activity	Cellular processes and signaling	Posttranslational modification, protein turnover, chaperones	NA	Neutrophil degranulation	NA	E.R.	tr|A0A7I4YHY5|A0A7I4YHY5_HAECO	Serine protease K12H4.7
HCON_00093250-00001	Y	N	Y	Y	HCON_00093250	NA	NA	NA	serine-type peptidase activity	Cellular processes and signaling	Posttranslational modification, protein turnover, chaperones	NA	Neutrophil degranulation	NA	Plasma membrane	tr|A0A7I4YH97|A0A7I4YH97_HAECO	Peptidase S28
HCON_00097400-00001	Y	N	Y	N	HCON_00097400	GO:0030126::COPI vesicle coat;GO:0000139::Golgi membrane	GO:0005198::structural molecule activity;GO:0003824::catalytic activity	GO:0006915::apoptotic process;GO:0006890::retrograde vesicle-mediated transport, Golgi to ER;GO:0048599::oocyte development;GO:0032940::secretion by cell;GO:0006891::intra-Golgi vesicle-mediated transport;GO:0002119::nematode larval development;GO:0006888::ER to Golgi vesicle-mediated transport;GO:0006898::receptor-mediated endocytosis;GO:0006886::intracellular protein transport;GO:0009792::embry…	The coatomer is a cytosolic protein complex that binds to dilysine motifs and reversibly associates with Golgi non- clathrin-coated vesicles, which further mediate biosynthetic protein transport from the ER, via the Golgi up to the trans Golgi network. Coatomer complex is required for budding from Golgi membranes, and is essential for the retrograde Golgi-to-ER transport of dilysine-tagged protei…	Cellular processes and signaling	Intracellular trafficking, secretion, and vesicular transport	NA	COPI-mediated anterograde transport::COPI-dependent Golgi-to-ER retrograde traffic	Ciliary_landscape::Wnt_Signaling_Pathway_and_Pluripotency	Nucleus	tr|A0A7I4YIL9|A0A7I4YIL9_HAECO	Beta'-coat protein
HCON_00099370-00001	Y	N	Y	Y	HCON_00099370	NA	GO:0005319::lipid transporter activity	GO:0006869::lipid transport	DUF1943	Metabolism	Lipid transport and metabolism	NA	NA	NA	E.R.	tr|A0A7I4YJB2|A0A7I4YJB2_HAECO	Lipid transport protein and Vitellinogen and von Willebrand factor domain containing protein
HCON_00100220-00001	Y	N	Y	N	HCON_00100220	NA	NA	NA	Xylanase inhibitor C-terminal	Cellular processes and signaling	Posttranslational modification, protein turnover, chaperones	04140::Autophagy - animal||04142::Lysosome||04974::Protein digestion and absorption||04210::Apoptosis||05152::Tuberculosis||04071::Sphingolipid signaling pathway	Surfactant metabolism	Renin_Angiotensin_Aldosterone_System_(RAAS)::ACE_Inhibitor_Pathway::SARS-CoV-2_and_Angiotensin-converting_enzyme_2_(ACE2)_receptor-_Molecular_mechanisms_and_potential_therapeutic_target::Conversion_of_Angiotensinogen_to_Angiotensin_II	Extracellular	tr|A0A7I5EA96|A0A7I5EA96_HAECO	Peptidase A1 domain-containing protein
HCON_00100800-00001	Y	N	Y	Y	HCON_00100800	NA	NA	NA	Domain of unknown function DUF148	Metabolism	Amino acid transport and metabolism	NA	NA	NA	Extracellular	tr|A0A7I4YJT4|A0A7I4YJT4_HAECO	DUF148 domain-containing protein
HCON_00108430-00001	Y	N	Y	Y	HCON_00108430	NA	NA	NA	Amidinotransferase	Metabolism	Amino acid transport and metabolism	NA	NA	NA	Mitochondria	tr|A0A7I4YM08|A0A7I4YM08_HAECO	Amidinotransferase
HCON_00110140-00001	Y	N	Y	Y	HCON_00110140	GO:0045121::membrane raft	GO:0004222::metalloendopeptidase activity	GO:0006508::proteolysis	Peptidase family M13	Metabolism	Amino acid transport and metabolism	04974::Protein digestion and absorption||05010::Alzheimer's disease||04614::Renin-angiotensin system||04640::Hematopoietic cell lineage	Neutrophil degranulation::Metabolism of Angiotensinogen to Angiotensins	Primary_Focal_Segmental_Glomerulosclerosis_FSGS::Alzheimers_Disease	E.R.	tr|A0A7I4YMN4|A0A7I4YMN4_HAECO	Peptidase_M13_N domain-containing protein
HCON_00117750-00001	Y	N	Y	N	HCON_00117750	GO:0005737::cytoplasm	GO:0003824::catalytic activity	GO:0008152::metabolic process	Isochorismatase family	Metabolism	Secondary metabolites biosynthesis, transport and catabolism	NA	NA	NA	Mitochondria	tr|A0A7I4YLT7|A0A7I4YLT7_HAECO	Isochorismatase domain-containing protein
HCON_00118740-00001	Y	N	Y	Y	HCON_00118740	GO:0015935::small ribosomal subunit;GO:0005829::cytosol	GO:0003735::structural constituent of ribosome;GO:0019843::rRNA binding	GO:0042254::ribosome biogenesis;GO:0000003::reproduction;GO:0006898::receptor-mediated endocytosis;GO:0006412::translation	Belongs to the universal ribosomal protein uS13 family	Information storage and processing	Translation, ribosomal structure and biogenesis	03010::Ribosome	Regulation of expression of SLITs and ROBOs::Major pathway of rRNA processing in the nucleolus and cytosol::Nonsense Mediated Decay (NMD) enhanced by the Exon Junction Complex (EJC)::Nonsense Mediated Decay (NMD) independent of the Exon Junction Complex (EJC)::GTP hydrolysis and joining of the 60S ribosomal subunit::L13a-mediated translational silencing of Ceruloplasmin expression::SRP-dependent …	Cytoplasmic_Ribosomal_Proteins	Cytoplasm	tr|A0A7I4YPN7|A0A7I4YPN7_HAECO	40S ribosomal protein S18
HCON_00136430-00001	Y	N	Y	N	HCON_00136430	NA	NA	NA	Family of unknown function (DUF5352)	Poorly characterized	Function unknown	NA	NA	NA	Extracellular	tr|A0A7I4YSX4|A0A7I4YSX4_HAECO	NIM-2 protein
HCON_00136550-00001	Y	N	Y	Y	HCON_00136550	NA	NA	NA	Family of unknown function (DUF5352)	Poorly characterized	Function unknown	NA	NA	NA	Extracellular	tr|A0A7I4YUN7|A0A7I4YUN7_HAECO	NIM-2 protein
HCON_00137560-00001	Y	N	Y	N	HCON_00137560	GO:0005615::extracellular space	NA	NA	Transthyretin-like family	Poorly characterized	Function unknown	NA	NA	NA	Extracellular	tr|A0A7I4YT89|A0A7I4YT89_HAECO	Transthyretin-like family protein
HCON_00138170-00002	Y	N	Y	Y	HCON_00138170	NA	GO:0004047::aminomethyltransferase activity;GO:0008483::transaminase activity	GO:0006546::glycine catabolic process;GO:0032259::methylation	The glycine cleavage system catalyzes the degradation of glycine	Metabolism	Amino acid transport and metabolism	01100::Metabolic pathways||01200::Carbon metabolism||00630::Glyoxylate and dicarboxylate metabolism||00260::Glycine, serine and threonine metabolism||00670::One carbon pool by folate	Glycine degradation	Trans-sulfuration_and_one_carbon_metabolism::One_Carbon_Metabolism	Cytoplasm	tr|A0A7I4YTF8|A0A7I4YTF8_HAECO	Aminomethyltransferase
HCON_00140570-00001	Y	N	Y	N	HCON_00140570	NA	GO:0008233::peptidase activity	GO:0044267::cellular protein metabolic process;GO:0006508::proteolysis	Peptidase C13 family	Cellular processes and signaling	Posttranslational modification, protein turnover, chaperones	04142::Lysosome||04612::Antigen processing and presentation	MHC class II antigen presentation::Trafficking and processing of endosomal TLR::Vitamin D (calciferol) metabolism	NA	Extracellular	tr|Q2UVF3|Q2UVF3_HAECO	Legumain
HCON_00144160-00002	Y	N	Y	Y	HCON_00144160	GO:0005882::intermediate filament	GO:0005198::structural molecule activity	NA	Belongs to the intermediate filament family	Cellular processes and signaling	Cell cycle control, cell division, chromosome partitioning	NA	Gene and protein expression by JAK-STAT signaling after Interleukin-12 stimulation::Meiotic synapsis::Initiation of Nuclear Envelope (NE) Reformation::Deregulated CDK5 triggers multiple neurodegenerative pathways in Alzheimer's disease models::Formation of Senescence-Associated Heterochromatin Foci (SAHF)::Depolymerisation of the Nuclear Lamina::Nuclear Envelope Breakdown::Breakdown of the nuclea…	Fas_Ligand_(FasL)_pathway_and_Stress_induction_of_Heat_Shock_Proteins_(HSP)_regulation	Cytoplasm	tr|A0A7I5ECG8|A0A7I5ECG8_HAECO	Intermediate filament domain containing protein
HCON_00147070-00001	Y	N	Y	N	HCON_00147070	NA	NA	NA	NA	NA	NA	NA	NA	NA	Extracellular	tr|A0A7I5ECV8|A0A7I5ECV8_HAECO	SCP domain-containing protein
HCON_00152150-00001	Y	N	Y	N	HCON_00152150	NA	NA	NA	Eukaryotic aspartyl protease	Cellular processes and signaling	Posttranslational modification, protein turnover, chaperones	04974::Protein digestion and absorption	Surfactant metabolism	NA	Plasma membrane	tr|A0A7I5ECV1|A0A7I5ECV1_HAECO	Peptidase A1 domain-containing protein
HCON_00152680-00001	Y	N	Y	Y	HCON_00152680	NA	NA	NA	Belongs to the CRISP family	Poorly characterized	Function unknown	NA	NA	NA	Extracellular	tr|A0A7I5ECW1|A0A7I5ECW1_HAECO	SCP domain-containing protein
HCON_00156400-00001	Y	N	Y	Y	HCON_00156400	NA	NA	NA	Belongs to the peptidase A1 family	Cellular processes and signaling	Posttranslational modification, protein turnover, chaperones	04140::Autophagy - animal||04142::Lysosome||04210::Apoptosis||05152::Tuberculosis||04071::Sphingolipid signaling pathway	Neutrophil degranulation::Collagen degradation::MHC class II antigen presentation::Estrogen-dependent gene expression::Metabolism of Angiotensinogen to Angiotensins	Prolactin_Signaling_Pathway	Extracellular	tr|A0A7I4YWF4|A0A7I4YWF4_HAECO	Peptidase A1 domain-containing protein
HCON_00158720-00001	Y	N	Y	N	HCON_00158720	NA	NA	NA	NA	NA	NA	NA	NA	NA	Extracellular	tr|A0A7I5EDH6|A0A7I5EDH6_HAECO	Ribonuclease
HCON_00185720-00001	Y	N	Y	Y	HCON_00185720	NA	NA	NA	NA	NA	NA	NA	NA	NA	Extracellular	tr|A0A7I4Z3Q4|A0A7I4Z3Q4_HAECO	Temptin
HCON_00185730-00001	Y	N	Y	Y	HCON_00185730	NA	NA	NA	NA	NA	NA	NA	NA	NA	Extracellular	tr|A0A7I4Z564|A0A7I4Z564_HAECO	PRKCSH_1 domain-containing protein
HCON_00193810-00001	Y	N	Y	Y	HCON_00193810	NA	GO:0008234::cysteine-type peptidase activity	GO:0006508::proteolysis	Belongs to the peptidase C1 family	Cellular processes and signaling	Posttranslational modification, protein turnover, chaperones	04140::Autophagy - animal||04142::Lysosome||04210::Apoptosis||04621::NOD-like receptor signaling pathway||04924::Renin secretion||04612::Antigen processing and presentation	Neutrophil degranulation::Collagen degradation::MHC class II antigen presentation::Assembly of collagen fibrils and other multimeric structures::Trafficking and processing of endosomal TLR	Ebola_Virus_Pathway_on_Host::Nanomaterial-induced_Inflammasome_Activation	Extracellular	tr|A0A7I4Z617|A0A7I4Z617_HAECO	Pept_C1 domain-containing protein
HCON_00193840-00001	Y	N	Y	Y	HCON_00193840	NA	NA	NA	Belongs to the peptidase C1 family	Cellular processes and signaling	Posttranslational modification, protein turnover, chaperones	04140::Autophagy - animal||04142::Lysosome||04210::Apoptosis||04621::NOD-like receptor signaling pathway||04924::Renin secretion||04612::Antigen processing and presentation	Neutrophil degranulation::Collagen degradation::MHC class II antigen presentation::Assembly of collagen fibrils and other multimeric structures::Trafficking and processing of endosomal TLR	Ebola_Virus_Pathway_on_Host::Nanomaterial-induced_Inflammasome_Activation	Extracellular	tr|A0A7I4Z8W6|A0A7I4Z8W6_HAECO	Pept_C1 domain-containing protein
HCON_00003390-00001	N	Y	Y	N	HCON_00003390	NA	NA	NA	Belongs to the CRISP family	Poorly characterized	Function unknown	NA	NA	NA	Extracellular	tr|A0A7I4XTV6|A0A7I4XTV6_HAECO	SCP domain-containing protein
HCON_00003650-00001	N	Y	Y	N	HCON_00003650	NA	GO:0008445::D-aspartate oxidase activity;GO:0047821::D-glutamate oxidase activity;GO:0071949::FAD binding	GO:0046416::D-amino acid metabolic process;GO:0055114::oxidation-reduction process	FAD dependent oxidoreductase	Metabolism	Amino acid transport and metabolism	04146::Peroxisome||00250::Alanine, aspartate and glutamate metabolism	Peroxisomal protein import::Glyoxylate metabolism and glycine degradation	NA	Extracellular	tr|A0A7I4XTS1|A0A7I4XTS1_HAECO	DAO domain-containing protein
HCON_00003840-00001	N	Y	Y	N	HCON_00003840	GO:0005856::cytoskeleton;GO:0031143::pseudopodium;GO:0044297::cell body	NA	GO:0040018::positive regulation of multicellular organism growth;GO:0000003::reproduction	Central component in molecular interactions underlying sperm crawling. Forms an extensive filament system that extends from sperm villipoda, along the leading edge of the pseudopod	Poorly characterized	Function unknown	NA	NA	NA	Cytoplasm	tr|A0A7I4XU68|A0A7I4XU68_HAECO	MSP domain-containing protein
HCON_00005100-00001	N	Y	Y	N	HCON_00005100	NA	NA	NA	NA	NA	NA	NA	NA	NA	Extracellular	tr|A0A7I4XSH6|A0A7I4XSH6_HAECO	Saposin B-type domain-containing protein
HCON_00007000-00001	N	Y	Y	N	HCON_00007000	GO:0005856::cytoskeleton	NA	NA	Central component in molecular interactions underlying sperm crawling. Forms an extensive filament system that extends from sperm villipoda, along the leading edge of the pseudopod	Poorly characterized	Function unknown	NA	NA	NA	Cytoplasm	tr|W6NA91|W6NA91_HAECO	Major sperm protein domain containing protein
HCON_00007010-00001	N	Y	Y	N	HCON_00007010	GO:0031143::pseudopodium;GO:0044297::cell body	GO:0042803::protein homodimerization activity	GO:0040018::positive regulation of multicellular organism growth;GO:0000003::reproduction	Central component in molecular interactions underlying sperm crawling. Forms an extensive filament system that extends from sperm villipoda, along the leading edge of the pseudopod	Poorly characterized	Function unknown	NA	NA	NA	Extracellular	tr|W6NAL3|W6NAL3_HAECO	Major sperm protein
HCON_00008000-00001	N	Y	Y	N	HCON_00008000	GO:0016020::membrane;GO:0005638::lamin filament;GO:0005635::nuclear envelope	GO:0042393::histone binding;GO:0005198::structural molecule activity	GO:0009653::anatomical structure morphogenesis;GO:0051983::regulation of chromosome segregation;GO:0031081::nuclear pore distribution;GO:0030473::nuclear migration along microtubule;GO:0008284::positive regulation of cell proliferation;GO:0009792::embryo development ending in birth or egg hatching;GO:0007281::germ cell development;GO:0007346::regulation of mitotic cell cycle	Lamin Tail Domain	Cellular processes and signaling	Cell cycle control, cell division, chromosome partitioning	04210::Apoptosis||05414::Dilated cardiomyopathy||05410::Hypertrophic cardiomyopathy (HCM)||04214::Apoptosis - fly||05412::Arrhythmogenic right ventricular cardiomyopathy (ARVC)	Signaling by BRAF and RAF fusions::XBP1(S) activates chaperone genes	Adipogenesis::Nephrotic_syndrome::Fas_Ligand_(FasL)_pathway_and_Stress_induction_of_Heat_Shock_Proteins_(HSP)_regulation::The_Overlap_Between_Signal_Transduction_Pathways_that_Contribute_to_a_Range_of_LMNA_Laminopathies::Arrhythmogenic_Right_Ventricular_Cardiomyopathy::The_influence_of_laminopathies_on_Wnt_signaling::Lamin_A-processing_pathway	Nucleus	tr|A0A7I4XT92|A0A7I4XT92_HAECO	Intermediate filament tail domain protein
HCON_00008300-00001	N	Y	Y	Y	HCON_00008300	NA	NA	NA	Chitin-binding domain type 2	Poorly characterized	Function unknown	NA	NA	NA	Extracellular	tr|A0A7I4XVA7|A0A7I4XVA7_HAECO	Chondroitin proteoglycan 2
HCON_00008420-00001	N	Y	Y	N	HCON_00008420	NA	NA	NA	Ground-like domain	Poorly characterized	Function unknown	NA	NA	NA	Extracellular	tr|A0A7I4XVB6|A0A7I4XVB6_HAECO	Ground-like domain-containing protein
HCON_00013390-00001	N	Y	Y	N	HCON_00013390	NA	NA	NA	Belongs to the CRISP family	Poorly characterized	Function unknown	NA	Neutrophil degranulation	NA	Extracellular	tr|A0A7I4XUN6|A0A7I4XUN6_HAECO	SCP domain-containing protein
HCON_00014300-00001	N	Y	Y	N	HCON_00014300	NA	NA	NA	Belongs to the CRISP family	Poorly characterized	Function unknown	NA	Neutrophil degranulation	NA	Extracellular	tr|A0A7I4XX13|A0A7I4XX13_HAECO	SCP domain-containing protein
HCON_00016860-00001	N	Y	Y	N	HCON_00016860	NA	NA	GO:0008152::metabolic process	Common central domain of tyrosinase	Cellular processes and signaling	Posttranslational modification, protein turnover, chaperones	01100::Metabolic pathways||04916::Melanogenesis||00350::Tyrosine metabolism	Melanin biosynthesis	Dopamine_metabolism	Extracellular	tr|A0A7I4XVJ2|A0A7I4XVJ2_HAECO	ShKT domain-containing protein
HCON_00017920-00001	N	Y	Y	N	HCON_00017920	GO:0005737::cytoplasm	GO:0003755::peptidyl-prolyl cis-trans isomerase activity	GO:0006457::protein folding;GO:0000413::protein peptidyl-prolyl isomerization	PPIases accelerate the folding of proteins. It catalyzes the cis-trans isomerization of proline imidic peptide bonds in oligopeptides	Cellular processes and signaling	Posttranslational modification, protein turnover, chaperones	NA	Collagen biosynthesis and modifying enzymes	Prolactin_Signaling_Pathway::Type_I_collagen_synthesis_in_the_context_of_Osteogenesis_imperfecta	Extracellular	tr|A0A7I4XVX2|A0A7I4XVX2_HAECO	Peptidyl-prolyl cis-trans isomerase
HCON_00018710-00001	N	Y	Y	N	HCON_00018710	GO:0005737::cytoplasm	GO:0046872::metal ion binding;GO:0008239::dipeptidyl-peptidase activity	GO:0006508::proteolysis	Belongs to the peptidase M49 family	Cellular processes and signaling	Posttranslational modification, protein turnover, chaperones	NA	NA	NA	Mitochondria	tr|A0A7I5E5X7|A0A7I5E5X7_HAECO	Dipeptidyl peptidase 3
HCON_00019540-00001	N	Y	Y	N	HCON_00019540	NA	NA	NA	NA	NA	NA	NA	NA	NA	Mitochondria	tr|A0A7I4XY21|A0A7I4XY21_HAECO	Dynactin subunit 2
HCON_00021010-00001	N	Y	Y	N	HCON_00021010	GO:0043234::protein complex;GO:0005743::mitochondrial inner membrane;GO:0070062::extracellular exosome;GO:0043209::myelin sheath;GO:0009986::cell surface;GO:0005886::plasma membrane;GO:0043204::perikaryon	GO:0004069::L-aspartate:2-oxoglutarate aminotransferase activity;GO:0005543::phospholipid binding;GO:0080130::L-phenylalanine:2-oxoglutarate aminotransferase activity;GO:0019899::enzyme binding;GO:0016597::amino acid binding;GO:0042803::protein homodimerization activity;GO:0030170::pyridoxal phosphate binding	GO:0006107::oxaloacetate metabolic process;GO:0006810::transport;GO:0006533::aspartate catabolic process;GO:0019551::glutamate catabolic process to 2-oxoglutarate;GO:0006532::aspartate biosynthetic process;GO:0045471::response to ethanol;GO:0019550::glutamate catabolic process to aspartate	Aminotransferase class I and II	Metabolism	Amino acid transport and metabolism	01100::Metabolic pathways||01200::Carbon metabolism||00270::Cysteine and methionine metabolism||01230::Biosynthesis of amino acids||00330::Arginine and proline metabolism||04975::Fat digestion and absorption||00250::Alanine, aspartate and glutamate metabolism||00350::Tyrosine metabolism||00360::Phenylalanine metabolism||01210::2-Oxocarboxylic acid metabolism||00220::Arginine biosynthesis||00400::…	Gluconeogenesis::Glyoxylate metabolism and glycine degradation::Aspartate and asparagine metabolism::Degradation of cysteine and homocysteine::Glutamate and glutamine metabolism	Amino_Acid_metabolism::Glycolysis_and_Gluconeogenesis::Metabolic_reprogramming_in_colon_cancer::Alanine_and_aspartate_metabolism	Mitochondria	tr|A0A7I4XWJ8|A0A7I4XWJ8_HAECO	Aspartate aminotransferase
HCON_00021700-00001	N	Y	Y	N	HCON_00021700	GO:0030017::sarcomere;GO:0005783::endoplasmic reticulum;GO:0055120::striated muscle dense body	NA	NA	Immunoglobulin	Metabolism	Inorganic ion transport and metabolism	05414::Dilated cardiomyopathy||05410::Hypertrophic cardiomyopathy (HCM)	Platelet degranulation ::Striated Muscle Contraction	Striated_Muscle_Contraction_Pathway	Cytoplasm	tr|W6NRZ8|W6NRZ8_HAECO	Immunoglobulin I-set domain containing protein
HCON_00021720-00001	N	Y	Y	Y	HCON_00021720	GO:0005789::endoplasmic reticulum membrane	GO:0005528::FK506 binding;GO:0003755::peptidyl-prolyl cis-trans isomerase activity	GO:0000413::protein peptidyl-prolyl isomerization;GO:0061077::chaperone-mediated protein folding	Peptidyl-prolyl cis-trans isomerase	Cellular processes and signaling	Posttranslational modification, protein turnover, chaperones	NA	Stimuli-sensing channels::Ion homeostasis	Calcium_Regulation_in_the_Cardiac_Cell::Head_and_Neck_Squamous_Cell_Carcinoma::Spinal_Cord_Injury::Target_Of_Rapamycin_(TOR)_Signaling::TGF-beta_Receptor_Signaling	Cytoplasm	tr|A0A7I4XYP9|A0A7I4XYP9_HAECO	Peptidylprolyl isomerase
HCON_00022420-00001	N	Y	Y	N	HCON_00022420	NA	NA	NA	DOMON domain	Poorly characterized	Function unknown	NA	NA	NA	Extracellular	tr|A0A7I4XXV2|A0A7I4XXV2_HAECO	DOMON domain containing protein
HCON_00022870-00001	N	Y	Y	N	HCON_00022870	GO:0005576::extracellular region	GO:0005215::transporter activity;GO:0008289::lipid binding	GO:0008340::determination of adult lifespan;GO:0006914::autophagy;GO:0006810::transport	lipid binding	Metabolism	Lipid transport and metabolism	NA	NA	NA	Cytoplasm	tr|A0A7I4XX15|A0A7I4XX15_HAECO	FABP domain-containing protein
HCON_00024240-00001	N	Y	Y	N	HCON_00024240	NA	NA	NA	Belongs to the CRISP family	Poorly characterized	Function unknown	NA	Neutrophil degranulation	NA	Extracellular	tr|A0A7I4XZC4|A0A7I4XZC4_HAECO	Cap-18
HCON_00024650-00001	N	Y	Y	N	HCON_00024650	GO:0005730::nucleolus;GO:0005829::cytosol;GO:0030687::preribosome, large subunit precursor	GO:0043023::ribosomal large subunit binding;GO:0003743::translation initiation factor activity;GO:0043022::ribosome binding	GO:0006413::translational initiation;GO:0000003::reproduction;GO:0000054::ribosomal subunit export from nucleus;GO:0006898::receptor-mediated endocytosis;GO:0000470::maturation of LSU-rRNA;GO:0000460::maturation of 5.8S rRNA;GO:0009792::embryo development ending in birth or egg hatching;GO:0042256::mature ribosome assembly;GO:0002119::nematode larval development;GO:1902626::assembly of large subu…	Binds to the 60S ribosomal subunit and prevents its association with the 40S ribosomal subunit to form the 80S initiation complex in the cytoplasm. May also be involved in ribosome biogenesis. Involved in miRNA-mediated gene silencing	Information storage and processing	Translation, ribosomal structure and biogenesis	03008::Ribosome biogenesis in eukaryotes	NA	NA	Nucleus	tr|A0A7I5E694|A0A7I5E694_HAECO	Eukaryotic translation initiation factor 6
HCON_00024700-00001	N	Y	Y	N	HCON_00024700	NA	NA	GO:0044699::single-organism process	Fibrinogen-related domains (FReDs)	Cellular processes and signaling	Signal transduction mechanisms	04151::PI3K-Akt signaling pathway||04015::Rap1 signaling pathway||04510::Focal adhesion||04014::Ras signaling pathway||04512::ECM-receptor interaction||05206::MicroRNAs in cancer||04066::HIF-1 signaling pathway||05323::Rheumatoid arthritis	RAF/MAP kinase cascade::Tie2 Signaling	Focal_Adhesion-PI3K-Akt-mTOR-signaling_pathway::PI3K-Akt_Signaling_Pathway::Photodynamic_therapy-induced_HIF-1_survival_signaling	Mitochondria	tr|A0A7I4XYR5|A0A7I4XYR5_HAECO	Fibrinogen C-terminal domain-containing protein
HCON_00030760-00001	N	Y	Y	N	HCON_00030760	NA	NA	NA	Kunitz/Bovine pancreatic trypsin inhibitor domain	Cellular processes and signaling	Posttranslational modification, protein turnover, chaperones	NA	NA	PI3K-Akt_Signaling_Pathway::miRNA_targets_in_ECM_and_membrane_receptors	Extracellular	tr|A0A7I4Y105|A0A7I4Y105_HAECO	BPTI/Kunitz inhibitor domain-containing protein
HCON_00032260-00001	N	Y	Y	N	HCON_00032260	NA	NA	NA	DOMON domain	Poorly characterized	Function unknown	NA	NA	NA	Plasma membrane	tr|A0A7I4XZB7|A0A7I4XZB7_HAECO	DOMON domain-containing protein
HCON_00034370-00001	N	Y	Y	N	HCON_00034370	NA	GO:0046872::metal ion binding;GO:0008237::metallopeptidase activity	NA	Matrixin	Cellular processes and signaling	Posttranslational modification, protein turnover, chaperones	04912::GnRH signaling pathway||04668::TNF signaling pathway	Collagen degradation::Degradation of the extracellular matrix	Matrix_Metalloproteinases	Extracellular	tr|A0A7I4Y1V4|A0A7I4Y1V4_HAECO	ZnMc domain-containing protein
HCON_00035820-00001	N	Y	Y	N	HCON_00035820	NA	NA	NA	NA	NA	NA	NA	NA	NA	Extracellular	tr|A0A7I4XZQ9|A0A7I4XZQ9_HAECO	Cystatin domain-containing protein
HCON_00036640-00001	N	Y	Y	Y	HCON_00036640	GO:0005604::basement membrane	GO:0005198::structural molecule activity	GO:0016477::cell migration;GO:0031581::hemidesmosome assembly;GO:0030239::myofibril assembly;GO:0048644::muscle organ morphogenesis;GO:0008543::fibroblast growth factor receptor signaling pathway;GO:0040017::positive regulation of locomotion;GO:0009792::embryo development ending in birth or egg hatching	Immunoglobulin C-2 Type	Cellular processes and signaling	Signal transduction mechanisms	05205::Proteoglycans in cancer||04512::ECM-receptor interaction||05161::Hepatitis B	ECM proteoglycans::Integrin cell surface interactions::Non-integrin membrane-ECM interactions::Degradation of the extracellular matrix::Amyloid fiber formation::Laminin interactions::Retinoid metabolism and transport::A tetrasaccharide linker sequence is required for GAG synthesis::Defective B3GALT6 causes EDSP2 and SEMDJL1::Defective B4GALT7 causes EDS, progeroid type::HS-GAG biosynthesis::Defec…	Hepatitis_B_infection	Nucleus	tr|A0A7I5E6V5|A0A7I5E6V5_HAECO	Basement membrane-specific heparan sulfate proteoglycan core protein
HCON_00036850-00002	N	Y	Y	Y	HCON_00036850	GO:0005777::peroxisome;GO:0005739::mitochondrion	GO:0046872::metal ion binding;GO:0004096::catalase activity;GO:0020037::heme binding	GO:0007411::axon guidance;GO:0042744::hydrogen peroxide catabolic process;GO:0008340::determination of adult lifespan;GO:0055114::oxidation-reduction process;GO:0007031::peroxisome organization;GO:0098869::cellular oxidant detoxification;GO:0042542::response to hydrogen peroxide	Occurs in almost all aerobically respiring organisms and serves to protect cells from the toxic effects of hydrogen peroxide	Metabolism	Inorganic ion transport and metabolism	04146::Peroxisome||01200::Carbon metabolism||04068::FoxO signaling pathway||04212::Longevity regulating pathway - worm||04213::Longevity regulating pathway - multiple species||00630::Glyoxylate and dicarboxylate metabolism||05014::Amyotrophic lateral sclerosis (ALS)||04211::Longevity regulating pathway||00380::Tryptophan metabolism	Neutrophil degranulation::Peroxisomal protein import::Detoxification of Reactive Oxygen Species::FOXO-mediated transcription of oxidative stress, metabolic and neuronal genes	DNA_Damage_Response_(only_ATM_dependent)::Tryptophan_metabolism::Oxidative_Stress::Amyotrophic_lateral_sclerosis_(ALS)::Ketogenesis_and_Ketolysis	Cytoplasm	tr|A0A7I4Y1R0|A0A7I4Y1R0_HAECO	Catalase
HCON_00039990-00001	N	Y	Y	N	HCON_00039990	NA	NA	NA	NA	NA	NA	NA	NA	NA	Extracellular	tr|A0A7I4Y0V3|A0A7I4Y0V3_HAECO	DUF148 domain-containing protein
HCON_00041200-00001	N	Y	Y	N	HCON_00041200	GO:0005764::lysosome	GO:0004558::alpha-1,4-glucosidase activity	GO:0005980::glycogen catabolic process	Belongs to the glycosyl hydrolase 31 family	Metabolism	Carbohydrate transport and metabolism	01100::Metabolic pathways||00052::Galactose metabolism||00500::Starch and sucrose metabolism||04973::Carbohydrate digestion and absorption	Neutrophil degranulation::Digestion of dietary carbohydrate	Nuclear_Receptors_Meta-Pathway	E.R.	tr|A0A7I4Y3Y9|A0A7I4Y3Y9_HAECO	P-type domain-containing protein
HCON_00042690-00002	N	Y	Y	N	HCON_00042690	NA	NA	NA	Domain of unknown function (DUF4749)	Poorly characterized	Function unknown	NA	NA	NA	Nucleus	tr|A0A7I5E774|A0A7I5E774_HAECO	PDZ domain-containing protein
HCON_00042950-00001	N	Y	Y	N	HCON_00042950	NA	GO:0020037::heme binding;GO:0005344::oxygen transporter activity;GO:0019825::oxygen binding	GO:0015671::oxygen transport	NA	NA	NA	NA	NA	NA	Cytoplasm	tr|A0A7I4Y475|A0A7I4Y475_HAECO	GLOBIN domain-containing protein
HCON_00043000-00001	N	Y	Y	N	HCON_00043000	NA	NA	NA	Galectin	Cellular processes and signaling	Extracellular structures	NA	Neutrophil degranulation::Advanced glycosylation endproduct receptor signaling::RUNX1 regulates transcription of genes involved in differentiation of myeloid cells::RUNX2 regulates genes involved in differentiation of myeloid cells	Spinal_Cord_Injury::AGE-RAGE_pathway	Cytoplasm	tr|A0A7I4Y4F2|A0A7I4Y4F2_HAECO	Galectin
HCON_00043010-00001	N	Y	Y	N	HCON_00043010	NA	NA	NA	NA	NA	NA	NA	NA	NA	Extracellular	tr|A0A7I4Y391|A0A7I4Y391_HAECO	Uncharacterized protein
HCON_00044540-00001	N	Y	Y	N	HCON_00044540	NA	NA	NA	Gamma interferon inducible lysosomal thiol reductase (GILT)	Cellular processes and signaling	Posttranslational modification, protein turnover, chaperones	04612::Antigen processing and presentation	MHC class II antigen presentation::Interferon gamma signaling	NA	Extracellular	tr|A0A7I4Y4P4|A0A7I4Y4P4_HAECO	Gamma interferon inducible lysosomal thiol reductase
HCON_00044830-00001	N	Y	Y	N	HCON_00044830	NA	NA	NA	NA	NA	NA	NA	NA	NA	Extracellular	tr|A0A7I4Y4W6|A0A7I4Y4W6_HAECO	Uncharacterized protein
HCON_00044860-00001	N	Y	Y	N	HCON_00044860	GO:0005737::cytoplasm;GO:0005634::nucleus	GO:0017061::S-methyl-5-thioadenosine phosphorylase activity	GO:0006166::purine ribonucleoside salvage;GO:0019509::L-methionine salvage from methylthioadenosine	Catalyzes the reversible phosphorylation of S-methyl-5'- thioadenosine (MTA) to adenine and 5-methylthioribose-1-phosphate. Involved in the breakdown of MTA, a major by-product of polyamine biosynthesis. Responsible for the first step in the methionine salvage pathway after MTA has been generated from S- adenosylmethionine. Has broad substrate specificity with 6- aminopurine nucleosides as prefer…	Metabolism	Nucleotide transport and metabolism	01100::Metabolic pathways||00270::Cysteine and methionine metabolism	Gene and protein expression by JAK-STAT signaling after Interleukin-12 stimulation::Methionine salvage pathway	Methionine_De_Novo_and_Salvage_Pathway	Cytoplasm	tr|A0A7I4Y311|A0A7I4Y311_HAECO	S-methyl-5'-thioadenosine phosphorylase
HCON_00045360-00001	N	Y	Y	N	HCON_00045360	NA	NA	NA	NA	NA	NA	NA	NA	NA	Nucleus	tr|A0A7I4Y377|A0A7I4Y377_HAECO	PTMA
HCON_00045940-00001	N	Y	Y	N	HCON_00045940	NA	NA	NA	NA	NA	NA	NA	NA	NA	Extracellular	tr|A0A7I4Y5D5|A0A7I4Y5D5_HAECO	Uncharacterized protein
HCON_00046090-00001	N	Y	Y	N	HCON_00046090	NA	NA	NA	Domain of unknown function (DUF4440)	Poorly characterized	Function unknown	NA	NA	NA	Extracellular	tr|A0A6F7NY25|A0A6F7NY25_HAECO	DUF4440 domain-containing protein
HCON_00046100-00001	N	Y	Y	N	HCON_00046100	NA	NA	NA	Domain of unknown function (DUF4440)	Poorly characterized	Function unknown	NA	NA	NA	Extracellular	tr|A0A7I4Y481|A0A7I4Y481_HAECO	Nuclear transport factor 2 family protein
HCON_00046150-00001	N	Y	Y	N	HCON_00046150	NA	NA	NA	Peptidase family M13	Metabolism	Amino acid transport and metabolism	NA	Peptide ligand-binding receptors	Sudden_Infant_Death_Syndrome_(SIDS)_Susceptibility_Pathways::Corticotropin-releasing_hormone_signaling_pathway	E.R.	tr|A0A7I4Y2G4|A0A7I4Y2G4_HAECO	Neprilysin
HCON_00047410-00001	N	Y	Y	N	HCON_00047410	NA	NA	NA	NA	NA	NA	NA	NA	NA	Extracellular	tr|A0A7I4Y2T1|A0A7I4Y2T1_HAECO	Apple domain-containing protein
HCON_00051280-00001	N	Y	Y	N	HCON_00051280	NA	NA	NA	NA	NA	NA	NA	NA	NA	Extracellular	tr|A0A7I4Y6A0|A0A7I4Y6A0_HAECO	Peptidase M12A domain-containing protein
HCON_00052300-00001	N	Y	Y	N	HCON_00052300	GO:0005829::cytosol;GO:0005739::mitochondrion	GO:0008410::CoA-transferase activity	GO:0006084::acetyl-CoA metabolic process	Acetyl-CoA hydrolase/transferase N-terminal domain	Metabolism	Energy production and conversion	NA	NA	NA	Nucleus	tr|A0A7I4Y743|A0A7I4Y743_HAECO	Acetyl-CoA hydrolase
HCON_00052630-00001	N	Y	Y	N	HCON_00052630	GO:0005856::cytoskeleton	NA	NA	Central component in molecular interactions underlying sperm crawling. Forms an extensive filament system that extends from sperm villipoda, along the leading edge of the pseudopod	Cellular processes and signaling	Cytoskeleton	NA	NA	NA	Cytoplasm	tr|A0A7I4Y5S8|A0A7I4Y5S8_HAECO	Major sperm protein
HCON_00052760-00001	N	Y	Y	N	HCON_00052760	NA	GO:0008233::peptidase activity	GO:0019538::protein metabolic process	Xylanase inhibitor C-terminal	Cellular processes and signaling	Posttranslational modification, protein turnover, chaperones	04140::Autophagy - animal||04142::Lysosome||04210::Apoptosis||05152::Tuberculosis||04071::Sphingolipid signaling pathway	Neutrophil degranulation::Collagen degradation::MHC class II antigen presentation::Estrogen-dependent gene expression::Metabolism of Angiotensinogen to Angiotensins	Prolactin_Signaling_Pathway	Extracellular	tr|A0A7I4Y417|A0A7I4Y417_HAECO	Peptidase A1 domain-containing protein
HCON_00052810-00001	N	Y	Y	N	HCON_00052810	NA	GO:0016787::hydrolase activity	NA	Xylanase inhibitor C-terminal	Cellular processes and signaling	Posttranslational modification, protein turnover, chaperones	04140::Autophagy - animal||04142::Lysosome||04974::Protein digestion and absorption||04210::Apoptosis||05152::Tuberculosis||04071::Sphingolipid signaling pathway	MHC class II antigen presentation	Prolactin_Signaling_Pathway	Extracellular	tr|A0A7I4Y505|A0A7I4Y505_HAECO	Peptidase A1 domain-containing protein
HCON_00053730-00001	N	Y	Y	N	HCON_00053730	GO:0005615::extracellular space	NA	NA	Transthyretin-like family	Poorly characterized	Function unknown	NA	NA	NA	Extracellular	tr|A0A7I4Y6X7|A0A7I4Y6X7_HAECO	Transthyretin-like family protein
HCON_00053810-00001	N	Y	Y	N	HCON_00053810	GO:0005615::extracellular space	NA	NA	Transthyretin-like family	Poorly characterized	Function unknown	NA	NA	NA	Extracellular	tr|A0A7I5E7S6|A0A7I5E7S6_HAECO	TTR-31
HCON_00053950-00001	N	Y	Y	N	HCON_00053950	NA	NA	NA	NA	NA	NA	NA	NA	NA	Extracellular	tr|A0A7I4Y6Z5|A0A7I4Y6Z5_HAECO	Conserved secreted protein
HCON_00053990-00001	N	Y	Y	N	HCON_00053990	GO:0016529::sarcoplasmic reticulum	NA	GO:0019915::lipid storage	Immunoglobulin domain	Poorly characterized	Function unknown	04510::Focal adhesion||04020::Calcium signaling pathway||04921::Oxytocin signaling pathway||04371::Apelin signaling pathway||04810::Regulation of actin cytoskeleton||04611::Platelet activation||04022::cGMP-PKG signaling pathway||04270::Vascular smooth muscle contraction||05414::Dilated cardiomyopathy||05410::Hypertrophic cardiomyopathy (HCM)||04971::Gastric acid secretion	Signaling by FGFR1 in disease::Signaling by plasma membrane FGFR1 fusions::Signaling by activated point mutants of FGFR1	Focal_Adhesion-PI3K-Akt-mTOR-signaling_pathway::PI3K-Akt_Signaling_Pathway::Ras_Signaling::MAPK_Signaling_Pathway::Thermogenesis::Mesodermal_Commitment_Pathway::Head_and_Neck_Squamous_Cell_Carcinoma::22q11.2_Deletion_Syndrome::Regulation_of_Actin_Cytoskeleton::Neural_Crest_Differentiation::Breast_cancer_pathway::Hippo-Merlin_Signaling_Dysregulation::Signaling_Pathways_in_Glioblastoma::ESC_Pluripo…	Cytoplasm	tr|A0A7I4Y662|A0A7I4Y662_HAECO	Immunoglobulin I-set domain containing protein
HCON_00054050-00001	N	Y	Y	N	HCON_00054050	NA	NA	NA	NA	NA	NA	NA	NA	NA	Extracellular	tr|A0A7I5E7S9|A0A7I5E7S9_HAECO	Tetratricopeptide repeat protein
HCON_00055370-00001	N	Y	Y	N	HCON_00055370	NA	NA	NA	NA	NA	NA	NA	NA	NA	Extracellular	tr|W6NEQ8|W6NEQ8_HAECO	Conserved secreted protein
HCON_00055460-00001	N	Y	Y	N	HCON_00055460	NA	NA	NA	NA	NA	NA	NA	NA	NA	Extracellular	tr|A0A6F7PAD5|A0A6F7PAD5_HAECO	SCP domain-containing protein
HCON_00057880-00001	N	Y	Y	N	HCON_00057880	NA	NA	NA	carbohydrate binding	Poorly characterized	Function unknown	NA	NA	NA	Nucleus	tr|A0A7I4Y772|A0A7I4Y772_HAECO	Mucin
HCON_00061210-00001	N	Y	Y	N	HCON_00061210	NA	GO:0033744::L-methionine:thioredoxin-disulfide S-oxidoreductase activity;GO:0008113::peptide-methionine (S)-S-oxide reductase activity	GO:0055114::oxidation-reduction process;GO:0030091::protein repair;GO:0006979::response to oxidative stress	Peptide methionine sulfoxide reductase	Cellular processes and signaling	Posttranslational modification, protein turnover, chaperones	NA	Protein repair	Methionine_De_Novo_and_Salvage_Pathway	Nucleus	tr|A0A7I4Y7D6|A0A7I4Y7D6_HAECO	Peptide-methionine (S)-S-oxide reductase
HCON_00062340-00001	N	Y	Y	N	HCON_00062340	GO:0005604::basement membrane	GO:0005201::extracellular matrix structural constituent	GO:0001764::neuron migration;GO:0010950::positive regulation of endopeptidase activity;GO:0007414::axonal defasciculation;GO:0051788::response to misfolded protein;GO:0009408::response to heat;GO:0071711::basement membrane organization;GO:0002119::nematode larval development;GO:0040017::positive regulation of locomotion;GO:0042127::regulation of cell proliferation;GO:0008406::gonad development;GO…	Laminin N-terminal domain (domain VI)	Cellular processes and signaling	Extracellular structures	01100::Metabolic pathways||05200::Pathways in cancer||04151::PI3K-Akt signaling pathway||04510::Focal adhesion||05222::Small cell lung cancer||04512::ECM-receptor interaction||05146::Amoebiasis||05145::Toxoplasmosis	ECM proteoglycans::Non-integrin membrane-ECM interactions::Degradation of the extracellular matrix::MET activates PTK2 signaling::Laminin interactions::Interleukin-4 and Interleukin-13 signaling	Focal_Adhesion-PI3K-Akt-mTOR-signaling_pathway::PI3K-Akt_Signaling_Pathway::Focal_Adhesion::Primary_Focal_Segmental_Glomerulosclerosis_FSGS::Small_cell_lung_cancer::Inflammatory_Response_Pathway::Human_Complement_System::Alpha_6_Beta_4_signaling_pathway	Extracellular	tr|A0A7I5E863|A0A7I5E863_HAECO	Laminin-like protein epi-1
HCON_00063240-00001	N	Y	Y	N	HCON_00063240	NA	NA	NA	NA	NA	NA	NA	NA	NA	Extracellular	tr|A0A7I4Y7I0|A0A7I4Y7I0_HAECO	Protein C15F1.2
HCON_00064520-00001	N	Y	Y	N	HCON_00064520	GO:0016442::RISC complex	NA	NA	Hyaluronan / mRNA binding family	Poorly characterized	Function unknown	NA	Platelet degranulation	Apoptosis-related_network_due_to_altered_Notch3_in_ovarian_cancer	Cytoplasm	tr|A0A7I4Y9S1|A0A7I4Y9S1_HAECO	HABP4_PAI-RBP1 domain-containing protein
HCON_00065740-00001	N	Y	Y	N	HCON_00065740	GO:0016020::membrane	GO:0000104::succinate dehydrogenase activity	GO:0055114::oxidation-reduction process	FAD binding domain	Metabolism	Energy production and conversion	01100::Metabolic pathways||03015::mRNA surveillance pathway||05010::Alzheimer's disease||01200::Carbon metabolism||05016::Huntington's disease||04932::Non-alcoholic fatty liver disease (NAFLD)||05012::Parkinson's disease||00190::Oxidative phosphorylation||00020::Citrate cycle (TCA cycle)	Respiratory electron transport::Citric acid cycle (TCA cycle)	Amino_Acid_metabolism::Electron_Transport_Chain_(OXPHOS_system_in_mitochondria)::TCA_Cycle_(aka_Krebs_or_citric_acid_cycle)::TCA_Cycle_and_Deficiency_of_Pyruvate_Dehydrogenase_complex_(PDHc)::Mitochondrial_CII_Assembly	E.R.	tr|A0A7I4Y7G3|A0A7I4Y7G3_HAECO	FAD_binding_2 domain-containing protein
HCON_00067490-00001	N	Y	Y	N	HCON_00067490	GO:0030126::COPI vesicle coat;GO:0000139::Golgi membrane	NA	GO:0006915::apoptotic process;GO:0006890::retrograde vesicle-mediated transport, Golgi to ER;GO:0000003::reproduction;GO:0018996::molting cycle, collagen and cuticulin-based cuticle;GO:0002119::nematode larval development;GO:0015031::protein transport	The coatomer is a cytosolic protein complex that binds to dilysine motifs and reversibly associates with Golgi non- clathrin-coated vesicles, which further mediate biosynthetic protein transport from the ER, via the Golgi up to the trans Golgi network. Coatomer complex is required for budding from Golgi membranes, and is essential for the retrograde Golgi-to-ER transport of dilysine-tagged protei…	Cellular processes and signaling	Intracellular trafficking, secretion, and vesicular transport	NA	COPI-mediated anterograde transport::COPI-dependent Golgi-to-ER retrograde traffic	miR-517_relationship_with_ARCN1_and_USP1	Mitochondria	tr|A0A7I4Y9R5|A0A7I4Y9R5_HAECO	Coatomer subunit delta
HCON_00067680-00001	N	Y	Y	Y	HCON_00067680	NA	NA	NA	NA	NA	NA	NA	NA	NA	Extracellular	tr|A0A6M3AWP3|A0A6M3AWP3_HAECO	SPI-I8B
HCON_00067870-00002	N	Y	Y	N	HCON_00067870	NA	GO:0004751::ribose-5-phosphate isomerase activity	GO:0009052::pentose-phosphate shunt, non-oxidative branch;GO:0040011::locomotion;GO:0019915::lipid storage	Ribose 5-phosphate isomerase A (phosphoriboisomerase A)	Metabolism	Carbohydrate transport and metabolism	01100::Metabolic pathways||01200::Carbon metabolism||01230::Biosynthesis of amino acids||00030::Pentose phosphate pathway	Pentose phosphate pathway::RPIA deficiency: failed conversion of RU5P to R5P::RPIA deficiency: failed conversion of R5P to RU5P	Metabolic_reprogramming_in_colon_cancer::Pentose_Phosphate_Metabolism	Cytoplasm	tr|A0A7I4YA04|A0A7I4YA04_HAECO	Ribose-5-phosphate isomerase
HCON_00067960-00001	N	Y	Y	N	HCON_00067960	GO:0045121::membrane raft	GO:0016936::galactoside binding	NA	Galectin	Cellular processes and signaling	Extracellular structures	NA	Neutrophil degranulation::Advanced glycosylation endproduct receptor signaling::RUNX1 regulates transcription of genes involved in differentiation of myeloid cells::RUNX2 regulates genes involved in differentiation of myeloid cells	Spinal_Cord_Injury::AGE-RAGE_pathway	Cytoplasm	tr|A0A7I4YB53|A0A7I4YB53_HAECO	Galectin
HCON_00068360-00001	N	Y	Y	N	HCON_00068360	GO:0030131::clathrin adaptor complex	GO:0005515::protein binding;GO:0008565::protein transporter activity	GO:0009792::embryo development ending in birth or egg hatching;GO:0002119::nematode larval development;GO:0000003::reproduction;GO:0006886::intracellular protein transport;GO:0006898::receptor-mediated endocytosis;GO:0006915::apoptotic process	Adaptin N terminal region	Cellular processes and signaling	Intracellular trafficking, secretion, and vesicular transport	04142::Lysosome||04144::Endocytosis||05016::Huntington's disease||04721::Synaptic vesicle cycle||04961::Endocrine and other factor-regulated calcium reabsorption	MHC class II antigen presentation::Golgi Associated Vesicle Biogenesis::Lysosome Vesicle Biogenesis::Nef mediated downregulation of MHC class I complex cell surface expression	EGF-EGFR_Signaling_Pathway::Fragile_X_Syndrome::Synaptic_Vesicle_Pathway::GABA_receptor_Signaling::mBDNF_and_proBDNF_regulation_of_GABA_neurotransmission	Cytoplasm	tr|A0A7I5E8I2|A0A7I5E8I2_HAECO	AP complex subunit beta
HCON_00069410-00001	N	Y	Y	N	HCON_00069410	GO:0016021::integral component of membrane	NA	NA	Di-glucose binding within endoplasmic reticulum	Cellular processes and signaling	Signal transduction mechanisms	NA	Neutrophil degranulation::N-glycan trimming in the ER and Calnexin/Calreticulin cycle	NA	Extracellular	tr|A0A7I4Y9C0|A0A7I4Y9C0_HAECO	Malectin domain-containing protein
HCON_00071040-00001	N	Y	Y	N	HCON_00071040	GO:0030056::hemidesmosome;GO:0016021::integral component of membrane	NA	GO:0009792::embryo development ending in birth or egg hatching;GO:0002119::nematode larval development;GO:0031581::hemidesmosome assembly;GO:0018996::molting cycle, collagen and cuticulin-based cuticle;GO:0000003::reproduction;GO:0040011::locomotion;GO:0006898::receptor-mediated endocytosis	Fibronectin type 3 domain	Cellular processes and signaling	Signal transduction mechanisms	04151::PI3K-Akt signaling pathway||04510::Focal adhesion||04512::ECM-receptor interaction||05206::MicroRNAs in cancer	SDK interactions	Regulatory_circuits_of_the_STAT3_signaling_pathway	Plasma membrane	tr|A0A7I4Y917|A0A7I4Y917_HAECO	Fibronectin type III domain protein
HCON_00071670-00001	N	Y	Y	N	HCON_00071670	GO:0005615::extracellular space	NA	NA	Transthyretin-like family	Poorly characterized	Function unknown	NA	NA	NA	Extracellular	tr|A0A7I4YA33|A0A7I4YA33_HAECO	Transthyretin-like family protein
HCON_00074490-00001	N	Y	Y	N	HCON_00074490	NA	NA	NA	NA	NA	NA	NA	NA	NA	Nucleus	tr|A0A7I5E8V3|A0A7I5E8V3_HAECO	Nucleolin-like
HCON_00074640-00001	N	Y	Y	N	HCON_00074640	GO:0005615::extracellular space	NA	NA	Transthyretin-like family	Poorly characterized	Function unknown	NA	NA	NA	Extracellular	tr|A0A7I4YCK9|A0A7I4YCK9_HAECO	Transthyretin-like family protein
HCON_00075330-00001	N	Y	Y	N	HCON_00075330	NA	GO:0004185::serine-type carboxypeptidase activity;GO:0008239::dipeptidyl-peptidase activity	GO:0006508::proteolysis	Serine carboxypeptidase S28	Cellular processes and signaling	Posttranslational modification, protein turnover, chaperones	04974::Protein digestion and absorption||04614::Renin-angiotensin system	Neutrophil degranulation::Intrinsic Pathway of Fibrin Clot Formation	NA	Extracellular	tr|A0A7I4YCT0|A0A7I4YCT0_HAECO	Peptidase S28 domain containing protein
HCON_00077200-00001	N	Y	Y	N	HCON_00077200	NA	NA	NA	Belongs to the CRISP family	Poorly characterized	Function unknown	NA	Neutrophil degranulation	NA	Extracellular	tr|A0A7I4YBG3|A0A7I4YBG3_HAECO	SCP domain-containing protein
HCON_00077910-00001	N	Y	Y	N	HCON_00077910	NA	NA	GO:0008340::determination of adult lifespan;GO:0009438::methylglyoxal metabolic process	Thought to act as a glyoxalase. May remove methylglyoxal from mitochondrial proteins. Has roles in reducing oxidative stress and increasing lifespan	Metabolism	Carbohydrate transport and metabolism	03013::RNA transport	NA	NA	Cytoplasm	tr|A0A7I4YCF9|A0A7I4YCF9_HAECO	Glyoxalase domain-containing protein 4
HCON_00078020-00001	N	Y	Y	N	HCON_00078020	GO:0016021::integral component of membrane;GO:0030056::hemidesmosome;GO:0031012::extracellular matrix;GO:0098733::hemidesmosome associated protein complex;GO:0005737::cytoplasm;GO:0005882::intermediate filament;GO:0005886::plasma membrane	GO:0005509::calcium ion binding;GO:0005515::protein binding	GO:0071688::striated muscle myosin thick filament assembly;GO:0006915::apoptotic process;GO:0000003::reproduction;GO:0018996::molting cycle, collagen and cuticulin-based cuticle;GO:0007155::cell adhesion;GO:0002119::nematode larval development;GO:0040011::locomotion;GO:0006898::receptor-mediated endocytosis;GO:0030163::protein catabolic process	Human growth factor-like EGF	Cellular processes and signaling	Signal transduction mechanisms	NA	Constitutive Signaling by NOTCH1 PEST Domain Mutants::Constitutive Signaling by NOTCH1 HD+PEST Domain Mutants::Pre-NOTCH Transcription and Translation::Activated NOTCH1 Transmits Signal to the Nucleus::NOTCH1 Intracellular Domain Regulates Transcription::Constitutive Signaling by NOTCH1 HD Domain Mutants::Notch-HLH transcription pathway::NOTCH4 Intracellular Domain Regulates Transcription::Pre-NO…	Cardiac_Progenitor_Differentiation::Epithelial_to_mesenchymal_transition_in_colorectal_cancer::Endoderm_Differentiation::Head_and_Neck_Squamous_Cell_Carcinoma::Primary_Focal_Segmental_Glomerulosclerosis_FSGS::Neural_Crest_Differentiation::Breast_cancer_pathway::Notch_Signaling_Pathway_Netpath::Pathways_Affected_in_Adenoid_Cystic_Carcinoma::Osteoblast_differentiation::The_Overlap_Between_Signal_Tr…	Plasma membrane	tr|A0A7I4YCH0|A0A7I4YCH0_HAECO	Transmembrane matrix receptor MUP-4
HCON_00078340-00001	N	Y	Y	N	HCON_00078340	NA	GO:0004252::serine-type endopeptidase activity	GO:0006508::proteolysis	Prolyl oligopeptidase family	Cellular processes and signaling	Posttranslational modification, protein turnover, chaperones	NA	Neutrophil degranulation::Eukaryotic Translation Termination	Lung_fibrosis	Cytoplasm	tr|A0A7I4YBS1|A0A7I4YBS1_HAECO	Acyl-peptide hydrolase
HCON_00082680-00001	N	Y	Y	N	HCON_00082680	GO:0005576::extracellular region	NA	GO:0044763::single-organism cellular process;GO:0007399::nervous system development;GO:0008406::gonad development	Immunoglobulin like	Cellular processes and signaling	Posttranslational modification, protein turnover, chaperones	04974::Protein digestion and absorption||04910::Insulin signaling pathway||04931::Insulin resistance||04520::Adherens junction||04514::Cell adhesion molecules (CAMs)	Synaptic adhesion-like molecules::Receptor-type tyrosine-protein phosphatases	Regulatory_circuits_of_the_STAT3_signaling_pathway	Lysozyme	tr|A0A7I4YEW7|A0A7I4YEW7_HAECO	Sushi, von Willebrand factor type A, EGF and pentraxin domain-containing protein 1-like
HCON_00085820-00001	N	Y	Y	N	HCON_00085820	NA	NA	NA	Catalyzes the reversible isomerization between hydroxypyruvate and 2-hydroxy-3-oxopropanoate (also termed tartronate semialdehyde)	Metabolism	Carbohydrate transport and metabolism	01100::Metabolic pathways||00630::Glyoxylate and dicarboxylate metabolism	NA	NA	Cytoplasm	tr|A0A7I4YDP4|A0A7I4YDP4_HAECO	Putative hydroxypyruvate isomerase
HCON_00087600-00001	N	Y	Y	N	HCON_00087600	NA	GO:0016787::hydrolase activity	NA	Zinc-dependent metalloprotease	Cellular processes and signaling	Posttranslational modification, protein turnover, chaperones	NA	Collagen biosynthesis and modifying enzymes::Crosslinking of collagen fibrils::Anchoring fibril formation::Degradation of the extracellular matrix	Cardiac_Progenitor_Differentiation::Adipogenesis::Type_I_collagen_synthesis_in_the_context_of_Osteogenesis_imperfecta::EDA_Signalling_in_Hair_Follicle_Development	Extracellular	tr|A0A6F7PLI7|A0A6F7PLI7_HAECO	Zinc metalloproteinase
HCON_00088580-00001	N	Y	Y	Y	HCON_00088580	NA	NA	NA	carbohydrate binding	Cellular processes and signaling	Posttranslational modification, protein turnover, chaperones	NA	NA	NA	Extracellular	tr|A0A7I5E9J9|A0A7I5E9J9_HAECO	VWFA domain-containing protein
HCON_00088970-00001	N	Y	Y	N	HCON_00088970	NA	GO:0016787::hydrolase activity	GO:0006629::lipid metabolic process	lipid metabolic process	Metabolism	Carbohydrate transport and metabolism	NA	NA	NA	Extracellular	tr|A0A7I4YE93|A0A7I4YE93_HAECO	Lipase_3 domain-containing protein
HCON_00089410-00001	N	Y	Y	N	HCON_00089410	GO:0016021::integral component of membrane;GO:0005794::Golgi apparatus	GO:0008270::zinc ion binding;GO:0004559::alpha-mannosidase activity	GO:0006464::cellular protein modification process;GO:0044723::single-organism carbohydrate metabolic process	Alpha mannosidase, middle domain	Metabolism	Carbohydrate transport and metabolism	01100::Metabolic pathways||00510::N-Glycan biosynthesis	Intra-Golgi traffic::Reactions specific to the complex N-glycan synthesis pathway	NA	E.R.	tr|A0A7I5E9L5|A0A7I5E9L5_HAECO	Alpha-mannosidase
HCON_00089710-00001	N	Y	Y	N	HCON_00089710	NA	GO:0016491::oxidoreductase activity	GO:0055114::oxidation-reduction process	Aldo/keto reductase family	Poorly characterized	Function unknown	01100::Metabolic pathways||00561::Glycerolipid metabolism||00010::Glycolysis / Gluconeogenesis||00040::Pentose and glucuronate interconversions||00052::Galactose metabolism||00051::Fructose and mannose metabolism	Glutathione conjugation::Formation of xylulose-5-phosphate	Metapathway_biotransformation_Phase_I_and_II::Benzo(a)pyrene_metabolism	Cytoplasm	tr|A0A7I4YEF4|A0A7I4YEF4_HAECO	Aldo keto reductase domain containing protein
HCON_00089970-00001	N	Y	Y	N	HCON_00089970	GO:0005615::extracellular space	NA	NA	Transthyretin-like family	Poorly characterized	Function unknown	NA	NA	NA	Extracellular	tr|A0A7I4YEG5|A0A7I4YEG5_HAECO	Transthyretin-like family protein
HCON_00090290-00001	N	Y	Y	Y	HCON_00090290	NA	NA	NA	Zinc-dependent metalloprotease	Cellular processes and signaling	Posttranslational modification, protein turnover, chaperones	NA	Collagen biosynthesis and modifying enzymes::Crosslinking of collagen fibrils::Anchoring fibril formation::Degradation of the extracellular matrix	Cardiac_Progenitor_Differentiation::Adipogenesis::Type_I_collagen_synthesis_in_the_context_of_Osteogenesis_imperfecta::EDA_Signalling_in_Hair_Follicle_Development	Cytoplasm	tr|A0A7I5E9N1|A0A7I5E9N1_HAECO	Zinc metalloproteinase
HCON_00090300-00001	N	Y	Y	N	HCON_00090300	NA	GO:0016787::hydrolase activity	NA	Zinc-dependent metalloprotease	Cellular processes and signaling	Posttranslational modification, protein turnover, chaperones	NA	Collagen biosynthesis and modifying enzymes::Crosslinking of collagen fibrils::Anchoring fibril formation::Degradation of the extracellular matrix	Cardiac_Progenitor_Differentiation::Adipogenesis::Type_I_collagen_synthesis_in_the_context_of_Osteogenesis_imperfecta::EDA_Signalling_in_Hair_Follicle_Development	Extracellular	tr|A0A7I4YE13|A0A7I4YE13_HAECO	Zinc metalloproteinase
HCON_00091060-00001	N	Y	Y	N	HCON_00091060	NA	GO:0042802::identical protein binding;GO:0051082::unfolded protein binding	GO:0042026::protein refolding;GO:0051932::synaptic transmission, GABAergic;GO:0035046::pronuclear migration;GO:0048489::synaptic vesicle transport;GO:0040025::vulval development;GO:0040011::locomotion;GO:0009792::embryo development ending in birth or egg hatching	N-terminal conserved domain of Nudc.	Cellular processes and signaling	Signal transduction mechanisms	NA	Separation of Sister Chromatids::RHO GTPases Activate Formins::Resolution of Sister Chromatid Cohesion::EML4 and NUDC in mitotic spindle formation::Mitotic Prometaphase::Amplification of signal from unattached kinetochores via a MAD2 inhibitory signal	Ciliary_landscape	Cytoplasm	tr|A0A7I4YE95|A0A7I4YE95_HAECO	CS domain-containing protein
HCON_00092020-00001	N	Y	Y	N	HCON_00092020	NA	NA	NA	NA	NA	NA	NA	NA	NA	Extracellular	tr|A0A7I4YEH8|A0A7I4YEH8_HAECO	Secreted protein
HCON_00092800-00001	N	Y	Y	Y	HCON_00092800	NA	NA	NA	Nematode fatty acid retinoid binding protein (Gp-FAR-1)	Poorly characterized	Function unknown	NA	NA	NA	Extracellular	tr|A0A7I5E9V4|A0A7I5E9V4_HAECO	Fatty-acid and retinol-binding protein 1
HCON_00097920-00001	N	Y	Y	N	HCON_00097920	NA	NA	NA	NA	NA	NA	NA	NA	NA	Extracellular	tr|A0A7I4YIG3|A0A7I4YIG3_HAECO	Secreted protein
HCON_00098770-00001	N	Y	Y	N	HCON_00098770	NA	NA	NA	NA	NA	NA	NA	NA	NA	Extracellular	tr|A0A7I4YJG0|A0A7I4YJG0_HAECO	Autotransporter outer membrane beta-barrel domain-containing protein
HCON_00098890-00001	N	Y	Y	N	HCON_00098890	NA	NA	NA	NA	NA	NA	NA	NA	NA	Extracellular	tr|A0A7I4YH98|A0A7I4YH98_HAECO	DUF4440 domain-containing protein
HCON_00099300-00001	N	Y	Y	Y	HCON_00099300	NA	NA	NA	Fibrinogen-related domains (FReDs)	Poorly characterized	Function unknown	04151::PI3K-Akt signaling pathway||04510::Focal adhesion||04512::ECM-receptor interaction||05206::MicroRNAs in cancer||03320::PPAR signaling pathway	ECM proteoglycans::Integrin cell surface interactions::Syndecan interactions::Regulation of Insulin-like Growth Factor (IGF) transport and uptake by IGFBPs::Post-translational protein phosphorylation	Focal_Adhesion-PI3K-Akt-mTOR-signaling_pathway::PI3K-Akt_Signaling_Pathway::Focal_Adhesion::TGF-beta_Signaling_Pathway::TGF-B_Signaling_in_Thyroid_Cells_for_Epithelial-Mesenchymal_Transition::Amplification_and_Expansion_of_Oncogenic_Pathways_as_Metastatic_Traits	Extracellular	tr|A0A7I4YGY0|A0A7I4YGY0_HAECO	Fibrinogen domain containing protein
HCON_00100390-00001	N	Y	Y	N	HCON_00100390	NA	NA	NA	Xylanase inhibitor C-terminal	Cellular processes and signaling	Posttranslational modification, protein turnover, chaperones	04140::Autophagy - animal||04142::Lysosome||04210::Apoptosis||05152::Tuberculosis||04071::Sphingolipid signaling pathway	Surfactant metabolism	Prolactin_Signaling_Pathway	Extracellular	tr|A0A7I4YHB3|A0A7I4YHB3_HAECO	Peptidase A1 domain-containing protein
HCON_00100710-00001	N	Y	Y	N	HCON_00100710	NA	NA	NA	NA	NA	NA	NA	NA	NA	Extracellular	tr|W6NBT6|W6NBT6_HAECO	C. briggsae CBR-CCG-1 protein
HCON_00101490-00001	N	Y	Y	N	HCON_00101490	NA	NA	NA	Thioredoxin-like	Cellular processes and signaling	Posttranslational modification, protein turnover, chaperones	NA	NA	NA	Mitochondria	tr|A0A7I4YH67|A0A7I4YH67_HAECO	Thioredoxin domain-containing protein
HCON_00103060-00001	N	Y	Y	Y	HCON_00103060	GO:0005861::troponin complex	GO:0030172::troponin C binding	GO:0045214::sarcomere organization;GO:0040011::locomotion;GO:0006936::muscle contraction	Troponin	Cellular processes and signaling	Cytoskeleton	NA	Ion homeostasis::Striated Muscle Contraction	Cardiac_Progenitor_Differentiation::Striated_Muscle_Contraction_Pathway	Nucleus	tr|A0A7I4YI51|A0A7I4YI51_HAECO	Troponin i
HCON_00104410-00001	N	Y	Y	N	HCON_00104410	NA	NA	NA	NA	NA	NA	NA	NA	NA	Extracellular	tr|A0A7I4YJJ7|A0A7I4YJJ7_HAECO	Secreted protein
HCON_00104580-00001	N	Y	Y	N	HCON_00104580	GO:0016021::integral component of membrane	NA	NA	Epidermal growth factor-like domain.	Cellular processes and signaling	Signal transduction mechanisms	05200::Pathways in cancer||04151::PI3K-Akt signaling pathway||04510::Focal adhesion||05222::Small cell lung cancer||04512::ECM-receptor interaction||05146::Amoebiasis||05206::MicroRNAs in cancer||05145::Toxoplasmosis	ECM proteoglycans	VEGFA-VEGFR2_Signaling_Pathway::Focal_Adhesion-PI3K-Akt-mTOR-signaling_pathway::PI3K-Akt_Signaling_Pathway::Focal_Adhesion::miRNA_targets_in_ECM_and_membrane_receptors	Extracellular	tr|A0A7I4YKF0|A0A7I4YKF0_HAECO	EGF-like domain-containing protein
HCON_00105700-00001	N	Y	Y	Y	HCON_00105700	NA	NA	NA	NA	NA	NA	NA	NA	NA	Extracellular	tr|A0A7I4YLI1|A0A7I4YLI1_HAECO	Bursicon beta subunit
HCON_00105780-00001	N	Y	Y	N	HCON_00105780	NA	NA	NA	Belongs to the serpin family	Cellular processes and signaling	Defense mechanisms	05146::Amoebiasis	Neutrophil degranulation	Nuclear_Receptors_Meta-Pathway::NRF2_pathway::Complement_and_Coagulation_Cascades::Lung_fibrosis	Cytoplasm	tr|A0A7I5EAH7|A0A7I5EAH7_HAECO	SERPIN domain-containing protein
HCON_00106270-00001	N	Y	Y	N	HCON_00106270	NA	GO:0016740::transferase activity;GO:0000166::nucleotide binding	NA	transferase activity	Cellular processes and signaling	Defense mechanisms	01100::Metabolic pathways||00270::Cysteine and methionine metabolism||00920::Sulfur metabolism||04122::Sulfur relay system	Degradation of cysteine and homocysteine::Sulfide oxidation to sulfate	Amino_Acid_metabolism::Trans-sulfuration_pathway::Cysteine_and_methionine_catabolism	Extracellular	tr|A0A7I4YLN4|A0A7I4YLN4_HAECO	Rhodanese domain containing protein
HCON_00106900-00001	N	Y	Y	N	HCON_00106900	NA	GO:0004081::bis(5'-nucleosyl)-tetraphosphatase (asymmetrical) activity;GO:0043135::5-phosphoribosyl 1-pyrophosphate pyrophosphatase activity;GO:0005524::ATP binding	GO:0006915::apoptotic process;GO:0006754::ATP biosynthetic process;GO:0006167::AMP biosynthetic process;GO:0015967::diadenosine tetraphosphate catabolic process;GO:0006172::ADP biosynthetic process	NUDIX domain	Cellular processes and signaling	Signal transduction mechanisms	00230::Purine metabolism||00240::Pyrimidine metabolism	Detoxification of Reactive Oxygen Species	Pyrimidine_metabolism	Mitochondria	tr|A0A7I4YL06|A0A7I4YL06_HAECO	Bis(5'-nucleosyl)-tetraphosphatase [asymmetrical]
HCON_00108510-00001	N	Y	Y	N	HCON_00108510	NA	GO:0004348::glucosylceramidase activity	GO:0005975::carbohydrate metabolic process;GO:0006665::sphingolipid metabolic process	Glycosyl hydrolase family 30 beta sandwich domain	Metabolism	Carbohydrate transport and metabolism	01100::Metabolic pathways||04142::Lysosome||00600::Sphingolipid metabolism||00511::Other glycan degradation	Glycosphingolipid metabolism::Association of TriC/CCT with target proteins during biosynthesis	Sphingolipid_pathway	E.R.	tr|A0A7I4YK05|A0A7I4YK05_HAECO	Glucosylceramidase
HCON_00111960-00001	N	Y	Y	N	HCON_00111960	NA	NA	NA	Phosphatidylethanolamine-binding protein	Poorly characterized	Function unknown	NA	NA	NA	Cytoplasm	tr|A0A7I4YMF9|A0A7I4YMF9_HAECO	Phosphatidylethanolamine-binding protein
HCON_00114360-00001	N	Y	Y	N	HCON_00114360	NA	NA	NA	Laminin-type epidermal growth factor-like domai	Cellular processes and signaling	Extracellular structures	05200::Pathways in cancer||04151::PI3K-Akt signaling pathway||04510::Focal adhesion||05222::Small cell lung cancer||04512::ECM-receptor interaction||05146::Amoebiasis||05145::Toxoplasmosis	ECM proteoglycans::Non-integrin membrane-ECM interactions::Degradation of the extracellular matrix::MET activates PTK2 signaling::Laminin interactions::Regulation of Insulin-like Growth Factor (IGF) transport and uptake by IGFBPs::Post-translational protein phosphorylation::EGR2 and SOX10-mediated initiation of Schwann cell myelination::L1CAM interactions	Focal_Adhesion-PI3K-Akt-mTOR-signaling_pathway::PI3K-Akt_Signaling_Pathway::Focal_Adhesion::Small_cell_lung_cancer::Inflammatory_Response_Pathway::Human_Complement_System::Alpha_6_Beta_4_signaling_pathway	Extracellular	tr|A0A7I4YLE9|A0A7I4YLE9_HAECO	Laminin subunit beta-1
HCON_00114930-00001	N	Y	Y	N	HCON_00114930	NA	NA	NA	Belongs to the small heat shock protein (HSP20) family	Cellular processes and signaling	Posttranslational modification, protein turnover, chaperones	04141::Protein processing in endoplasmic reticulum||04213::Longevity regulating pathway - multiple species	HSF1-dependent transactivation	VEGFA-VEGFR2_Signaling_Pathway::MAPK_Signaling_Pathway::IL-18_signaling_pathway::Fas_Ligand_(FasL)_pathway_and_Stress_induction_of_Heat_Shock_Proteins_(HSP)_regulation::Apoptosis-related_network_due_to_altered_Notch3_in_ovarian_cancer::Intracellular_trafficking_proteins_involved_in_CMT_neuropathy::p38_MAPK_Signaling_Pathway::Extracellular_vesicles_in_the_crosstalk_of_cardiac_cells	Cytoplasm	tr|A0A7I4YL55|A0A7I4YL55_HAECO	SHSP domain-containing protein
HCON_00116440-00001	N	Y	Y	N	HCON_00116440	GO:0055037::recycling endosome;GO:0005635::nuclear envelope;GO:0048471::perinuclear region of cytoplasm	GO:0005515::protein binding	GO:0060990::lipid tube assembly involved in organelle fission;GO:0006997::nucleus organization;GO:0051647::nucleus localization	BAR	Cellular processes and signaling	Intracellular trafficking, secretion, and vesicular transport	04144::Endocytosis||04666::Fc gamma R-mediated phagocytosis	Neutrophil degranulation::Signaling by membrane-tethered fusions of PDGFRA or PDGFRB	TYROBP_Causal_Network	Nucleus	tr|A0A7I4YP22|A0A7I4YP22_HAECO	SH3 domain-containing GRB2-like protein
HCON_00120390-00001	N	Y	Y	N	HCON_00120390	NA	NA	NA	mRNA, complete cds	Poorly characterized	Function unknown	NA	NA	NA	Cytoplasm	tr|U6PYK2|U6PYK2_HAECO	Major sperm protein domain containing protein
HCON_00120710-00001	N	Y	Y	N	HCON_00120710	NA	NA	NA	NA	NA	NA	NA	NA	NA	Extracellular	tr|A0A7I4YMJ3|A0A7I4YMJ3_HAECO	Secreted protein
HCON_00122680-00001	N	Y	Y	Y	HCON_00122680	NA	NA	NA	Cytosolic motility protein	Poorly characterized	Function unknown	NA	NA	NA	Cytoplasm	tr|A0A7I4YP50|A0A7I4YP50_HAECO	EGF-like domain-containing protein
HCON_00123130-00001	N	Y	Y	N	HCON_00123130	NA	NA	NA	Cytosolic motility protein	Poorly characterized	Function unknown	NA	NA	NA	Cytoplasm	tr|A0A7I4YNP1|A0A7I4YNP1_HAECO	MFP2 family protein
HCON_00124440-00001	N	Y	Y	N	HCON_00124440	NA	NA	NA	NA	NA	NA	NA	NA	NA	Extracellular	tr|A0A7I4YQF7|A0A7I4YQF7_HAECO	CFEM domain-containing protein
HCON_00125730-00001	N	Y	Y	N	HCON_00125730	NA	NA	NA	Domain of unknown function (DUF4440)	Poorly characterized	Function unknown	NA	NA	NA	Cytoplasm	tr|A0A7I4YPZ2|A0A7I4YPZ2_HAECO	DUF4440 domain-containing protein
HCON_00125760-00001	N	Y	Y	N	HCON_00125760	GO:0005623::cell	NA	GO:0009792::embryo development ending in birth or egg hatching	SCO1/SenC	Cellular processes and signaling	Posttranslational modification, protein turnover, chaperones	NA	NA	NA	Cytoplasm	tr|A0A7I4YNX0|A0A7I4YNX0_HAECO	Thioredoxin domain-containing protein
HCON_00128780-00001	N	Y	Y	N	HCON_00128780	GO:0005758::mitochondrial intermembrane space;GO:0070469::respiratory chain	GO:0020037::heme binding;GO:0009055::electron carrier activity;GO:0046872::metal ion binding	GO:0006123::mitochondrial electron transport, cytochrome c to oxygen;GO:0008340::determination of adult lifespan;GO:0008406::gonad development;GO:0009792::embryo development ending in birth or egg hatching;GO:0002119::nematode larval development;GO:0043280::positive regulation of cysteine-type endopeptidase activity involved in apoptotic process;GO:0006122::mitochondrial electron transport, ubiqu…	Electron carrier protein. The oxidized form of the cytochrome c heme group can accept an electron from the heme group of the cytochrome c1 subunit of cytochrome reductase. Cytochrome c then transfers this electron to the cytochrome oxidase complex, the final protein carrier in the mitochondrial electron-transport chain	Metabolism	Energy production and conversion	01100::Metabolic pathways||05200::Pathways in cancer||04210::Apoptosis||05222::Small cell lung cancer||05010::Alzheimer's disease||05152::Tuberculosis||05168::Herpes simplex infection||05016::Huntington's disease||05164::Influenza A||04932::Non-alcoholic fatty liver disease (NAFLD)||05012::Parkinson's disease||05145::Toxoplasmosis||05161::Hepatitis B||05014::Amyotrophic lateral sclerosis (ALS)||0…	TP53 Regulates Metabolic Genes::Respiratory electron transport::Transcriptional activation of mitochondrial biogenesis::Detoxification of Reactive Oxygen Species::Regulation of the apoptosome activity::Formation of apoptosome::SMAC (DIABLO) binds to IAPs ::SMAC(DIABLO)-mediated dissociation of IAP:caspase complexes ::Activation of caspases through apoptosome-mediated cleavage::Release of apoptoti…	VEGFA-VEGFR2_Signaling_Pathway::Small_cell_lung_cancer::Alzheimers_Disease::IL-18_signaling_pathway::Fas_Ligand_(FasL)_pathway_and_Stress_induction_of_Heat_Shock_Proteins_(HSP)_regulation::Hepatitis_B_infection::miRNA_Regulation_of_DNA_Damage_Response::AGE-RAGE_pathway::Chromosomal_and_microsatellite_instability_in_colorectal_cancer::DNA_Damage_Response::Viral_Acute_Myocarditis::Non-small_cell_lu…	Cytoplasm	tr|A0A7I5EBU5|A0A7I5EBU5_HAECO	Putative cytochrome c
HCON_00130220-00001	N	Y	Y	N	HCON_00130220	GO:0005789::endoplasmic reticulum membrane	GO:0005528::FK506 binding;GO:0003755::peptidyl-prolyl cis-trans isomerase activity	GO:0000413::protein peptidyl-prolyl isomerization;GO:0061077::chaperone-mediated protein folding	Peptidyl-prolyl cis-trans isomerase	Cellular processes and signaling	Posttranslational modification, protein turnover, chaperones	NA	Association of TriC/CCT with target proteins during biosynthesis	Type_I_collagen_synthesis_in_the_context_of_Osteogenesis_imperfecta	Extracellular	tr|A0A7I4YST7|A0A7I4YST7_HAECO	Peptidylprolyl isomerase
HCON_00133200-00001	N	Y	Y	N	HCON_00133200	GO:0005764::lysosome;GO:0016021::integral component of membrane	GO:0004558::alpha-1,4-glucosidase activity;GO:0030246::carbohydrate binding	GO:0005980::glycogen catabolic process;GO:0002119::nematode larval development;GO:0009792::embryo development ending in birth or egg hatching	Belongs to the glycosyl hydrolase 31 family	Metabolism	Carbohydrate transport and metabolism	01100::Metabolic pathways||04141::Protein processing in endoplasmic reticulum||00510::N-Glycan biosynthesis	N-glycan trimming in the ER and Calnexin/Calreticulin cycle::Calnexin/calreticulin cycle::Maturation of spike protein	Nuclear_Receptors_Meta-Pathway	Plasma membrane	tr|A0A7I4YQY2|A0A7I4YQY2_HAECO	Gal_mutarotas_2 domain-containing protein
HCON_00133540-00001	N	Y	Y	N	HCON_00133540	NA	GO:0016787::hydrolase activity	NA	Calcineurin-like phosphoesterase	Poorly characterized	Function unknown	NA	NA	NA	Extracellular	tr|A0A7I5EC37|A0A7I5EC37_HAECO	Metallophos domain-containing protein
HCON_00134830-00001	N	Y	Y	N	HCON_00134830	NA	NA	NA	Calcyclin binding protein	Cellular processes and signaling	Signal transduction mechanisms	04310::Wnt signaling pathway	NA	Gastric_Cancer_Network_2	Nucleus	tr|A0A7I4YU84|A0A7I4YU84_HAECO	Calcyclin-binding protein
HCON_00136810-00001	N	Y	Y	N	HCON_00136810	NA	NA	NA	Belongs to the CRISP family	Poorly characterized	Function unknown	NA	Neutrophil degranulation	NA	Extracellular	tr|A0A7I4YT11|A0A7I4YT11_HAECO	Cap-45
HCON_00137120-00001	N	Y	Y	N	HCON_00137120	NA	NA	NA	Belongs to the CRISP family	Poorly characterized	Function unknown	NA	Neutrophil degranulation	NA	Extracellular	tr|A0A7I4YS39|A0A7I4YS39_HAECO	SCP domain-containing protein
HCON_00137210-00001	N	Y	Y	N	HCON_00137210	NA	NA	NA	Belongs to the CRISP family	Poorly characterized	Function unknown	NA	Neutrophil degranulation	NA	Extracellular	tr|A0A7I4YU21|A0A7I4YU21_HAECO	SCP extracellular domain containing protein
HCON_00137220-00001	N	Y	Y	N	HCON_00137220	GO:0005615::extracellular space	NA	NA	Transthyretin-like family	Poorly characterized	Function unknown	NA	NA	NA	Extracellular	tr|A0A7I4YTW1|A0A7I4YTW1_HAECO	Transthyretin domain containing protein
HCON_00137230-00001	N	Y	Y	N	HCON_00137230	GO:0005615::extracellular space	NA	NA	Transthyretin-like family	Poorly characterized	Function unknown	NA	NA	NA	Extracellular	tr|A0A7I4YSJ8|A0A7I4YSJ8_HAECO	Transthyretin domain containing protein
HCON_00137310-00001	N	Y	Y	N	HCON_00137310	NA	NA	NA	Belongs to the CRISP family	Poorly characterized	Function unknown	NA	Neutrophil degranulation	NA	Extracellular	tr|A0A7I4YV19|A0A7I4YV19_HAECO	SCP-like protein
HCON_00137350-00001	N	Y	Y	N	HCON_00137350	NA	NA	NA	Belongs to the CRISP family	Poorly characterized	Function unknown	NA	Neutrophil degranulation	NA	Extracellular	tr|A0A7I4YS58|A0A7I4YS58_HAECO	SCP-like protein
HCON_00138650-00001	N	Y	Y	N	HCON_00138650	NA	NA	NA	Belongs to the CRISP family	Poorly characterized	Function unknown	NA	Neutrophil degranulation	NA	Extracellular	tr|A0A7I4YSI6|A0A7I4YSI6_HAECO	SCP-like protein
HCON_00139480-00001	N	Y	Y	N	HCON_00139480	NA	NA	NA	Domain of unknown function (DUF4440)	Poorly characterized	Function unknown	NA	NA	NA	Cytoplasm	tr|A0A7I5ECG1|A0A7I5ECG1_HAECO	DUF4440 domain-containing protein
HCON_00140240-00001	N	Y	Y	Y	HCON_00140240	NA	NA	NA	Belongs to the CRISP family	Poorly characterized	Function unknown	NA	Neutrophil degranulation	NA	Extracellular	tr|A0A6F7PJU6|A0A6F7PJU6_HAECO	SCP domain-containing protein
HCON_00140580-00001	N	Y	Y	N	HCON_00140580	NA	NA	NA	NA	NA	NA	NA	NA	NA	Plasma membrane	tr|A0A7I4YTN2|A0A7I4YTN2_HAECO	Ig-like domain-containing protein
HCON_00140710-00001	N	Y	Y	N	HCON_00140710	NA	NA	NA	NA	NA	NA	NA	NA	NA	Extracellular	tr|A0A7I4YT16|A0A7I4YT16_HAECO	Uncharacterized protein
HCON_00140770-00001	N	Y	Y	N	HCON_00140770	NA	NA	NA	Domain of unknown function (DUF4440)	Poorly characterized	Function unknown	NA	NA	NA	Cytoplasm	tr|A0A7I4YW90|A0A7I4YW90_HAECO	SnoaL-like domain-containing protein
HCON_00141580-00001	N	Y	Y	N	HCON_00141580	NA	GO:0004867::serine-type endopeptidase inhibitor activity	GO:0010951::negative regulation of endopeptidase activity	BPTI/Kunitz family of serine protease inhibitors.	Cellular processes and signaling	Posttranslational modification, protein turnover, chaperones	04151::PI3K-Akt signaling pathway||04510::Focal adhesion||04974::Protein digestion and absorption||04512::ECM-receptor interaction	Collagen biosynthesis and modifying enzymes::Collagen degradation::Assembly of collagen fibrils and other multimeric structures::Collagen chain trimerization::Integrin cell surface interactions::Anchoring fibril formation::Extracellular matrix organization::COPII-mediated vesicle transport::Laminin interactions::Cargo concentration in the ER	Integrated_Breast_Cancer_Pathway::Complement_and_Coagulation_Cascades	Extracellular	tr|A0A7I5ECK4|A0A7I5ECK4_HAECO	BPTI/Kunitz inhibitor domain-containing protein
HCON_00141730-00001	N	Y	Y	N	HCON_00141730	NA	NA	NA	Thyroglobulin type I repeats.	Cellular processes and signaling	Posttranslational modification, protein turnover, chaperones	NA	NA	Thyroid_hormones_production_and_their_peripheral_downstream_signalling_effects_regarding_congenital_hypothyroidism	Extracellular	tr|A0A7I4YTB8|A0A7I4YTB8_HAECO	Kunitz/Bovine pancreatic trypsin inhibitor domain protein
HCON_00142800-00001	N	Y	Y	N	HCON_00142800	GO:0005615::extracellular space;GO:0005764::lysosome	GO:0004197::cysteine-type endopeptidase activity	GO:0051603::proteolysis involved in cellular protein catabolic process	Belongs to the peptidase C1 family	Cellular processes and signaling	Posttranslational modification, protein turnover, chaperones	04140::Autophagy - animal||04142::Lysosome||04210::Apoptosis||04621::NOD-like receptor signaling pathway||04924::Renin secretion||04612::Antigen processing and presentation	Neutrophil degranulation::Collagen degradation::MHC class II antigen presentation::Assembly of collagen fibrils and other multimeric structures::Trafficking and processing of endosomal TLR	Ebola_Virus_Pathway_on_Host::Nanomaterial-induced_Inflammasome_Activation	Extracellular	tr|A0A7I4YVB5|A0A7I4YVB5_HAECO	Pept_C1 domain-containing protein
HCON_00144380-00001	N	Y	Y	N	HCON_00144380	NA	NA	NA	Belongs to the CRISP family	Poorly characterized	Function unknown	NA	Neutrophil degranulation	NA	Extracellular	tr|A0A7I5ECH2|A0A7I5ECH2_HAECO	SCP domain-containing protein
HCON_00145810-00001	N	Y	Y	N	HCON_00145810	NA	NA	NA	Belongs to the CRISP family	Poorly characterized	Function unknown	NA	NA	NA	Extracellular	tr|A0A7I4YUL4|A0A7I4YUL4_HAECO	SCP domain-containing protein
HCON_00146300-00001	N	Y	Y	Y	HCON_00146300	NA	NA	NA	Belongs to the CRISP family	Poorly characterized	Function unknown	NA	Neutrophil degranulation	NA	Extracellular	tr|A0A7I4YV58|A0A7I4YV58_HAECO	SCP-like protein
HCON_00146380-00001	N	Y	Y	N	HCON_00146380	NA	NA	NA	NA	NA	NA	NA	NA	NA	Extracellular	tr|A0A7I5ECU7|A0A7I5ECU7_HAECO	Sushi domain-containing protein
HCON_00151760-00001	N	Y	Y	Y	HCON_00151760	NA	NA	NA	NA	NA	NA	NA	NA	NA	Extracellular	tr|A0A6F7PMP2|A0A6F7PMP2_HAECO	SCP domain-containing protein
HCON_00154030-00001	N	Y	Y	N	HCON_00154030	NA	NA	NA	NA	NA	NA	NA	NA	NA	Extracellular	tr|A0A7I4YXH9|A0A7I4YXH9_HAECO	SCP domain-containing protein
HCON_00154070-00001	N	Y	Y	N	HCON_00154070	NA	NA	NA	NA	NA	NA	NA	NA	NA	Extracellular	tr|A0A7I5ED86|A0A7I5ED86_HAECO	SCP domain-containing protein
HCON_00154510-00001	N	Y	Y	N	HCON_00154510	GO:0005965::protein farnesyltransferase complex	GO:0004660::protein farnesyltransferase activity	GO:0042127::regulation of cell proliferation;GO:0018343::protein farnesylation	Prenyltransferase and squalene oxidase repeat	Cellular processes and signaling	Posttranslational modification, protein turnover, chaperones	00900::Terpenoid backbone biosynthesis	RAS processing::Inactivation, recovery and regulation of the phototransduction cascade	NA	Nucleus	tr|A0A7I4YVW8|A0A7I4YVW8_HAECO	Protein farnesyltransferase subunit beta
HCON_00154600-00001	N	Y	Y	Y	HCON_00154600	GO:0005576::extracellular region	NA	NA	NA	NA	NA	NA	NA	NA	Extracellular	tr|A0A7I4YWM9|A0A7I4YWM9_HAECO	15 kDa excretory/secretory protein
HCON_00156810-00001	N	Y	Y	N	HCON_00156810	GO:0005604::basement membrane;GO:0045178::basal part of cell	GO:0005201::extracellular matrix structural constituent	GO:0035418::protein localization to synapse;GO:0001764::neuron migration;GO:0007271::synaptic transmission, cholinergic;GO:0097376::interneuron axon guidance;GO:0050808::synapse organization	G2F domain	Cellular processes and signaling	Cell wall/membrane/envelope biogenesis	NA	Degradation of the extracellular matrix::Laminin interactions	Alzheimers_Disease::Statin_Pathway	Extracellular	tr|A0A7I4YXF0|A0A7I4YXF0_HAECO	Nidogen-1
HCON_00157030-00001	N	Y	Y	N	HCON_00157030	GO:0005789::endoplasmic reticulum membrane	GO:0005528::FK506 binding;GO:0003755::peptidyl-prolyl cis-trans isomerase activity	GO:0008340::determination of adult lifespan;GO:0000413::protein peptidyl-prolyl isomerization;GO:0061077::chaperone-mediated protein folding	Peptidyl-prolyl cis-trans isomerase	Cellular processes and signaling	Posttranslational modification, protein turnover, chaperones	NA	Association of TriC/CCT with target proteins during biosynthesis	Type_I_collagen_synthesis_in_the_context_of_Osteogenesis_imperfecta	Extracellular	tr|A0A7I4YZN3|A0A7I4YZN3_HAECO	Peptidylprolyl isomerase
HCON_00157160-00001	N	Y	Y	N	HCON_00157160	NA	NA	NA	Calponin family repeat	Poorly characterized	Function unknown	NA	Neutrophil degranulation::Gene and protein expression by JAK-STAT signaling after Interleukin-12 stimulation	Myometrial_Relaxation_and_Contraction_Pathways	Cytoplasm	tr|A0A7I4YZ09|A0A7I4YZ09_HAECO	Calponin-like protein OV9M
HCON_00158140-00001	N	Y	Y	N	HCON_00158140	NA	GO:0015929::hexosaminidase activity	GO:0005975::carbohydrate metabolic process	PFAM Glycoside hydrolase, family 20	Poorly characterized	Function unknown	01100::Metabolic pathways||00511::Other glycan degradation	NA	NA	Mitochondria	tr|A0A7I5ED63|A0A7I5ED63_HAECO	Beta-N-acetylhexosaminidase
HCON_00158840-00001	N	Y	Y	N	HCON_00158840	NA	NA	NA	NA	NA	NA	NA	NA	NA	Extracellular	tr|A0A7I5EDH8|A0A7I5EDH8_HAECO	Secreted protein
HCON_00159890-00001	N	Y	Y	N	HCON_00159890	NA	NA	NA	NA	NA	NA	NA	NA	NA	Extracellular	tr|A0A7I4YZP6|A0A7I4YZP6_HAECO	Nuclear transport factor 2 family protein
HCON_00160010-00001	N	Y	Y	N	HCON_00160010	NA	NA	NA	NA	NA	NA	NA	NA	NA	Extracellular	tr|A0A7I4YZQ5|A0A7I4YZQ5_HAECO	Secreted protein
HCON_00160710-00001	N	Y	Y	N	HCON_00160710	NA	NA	NA	Nematode polyprotein allergen ABA-1	Cellular processes and signaling	Posttranslational modification, protein turnover, chaperones	05200::Pathways in cancer||04151::PI3K-Akt signaling pathway||04510::Focal adhesion||05222::Small cell lung cancer||04512::ECM-receptor interaction||05146::Amoebiasis||05145::Toxoplasmosis||05020::Prion diseases	ECM proteoglycans::Non-integrin membrane-ECM interactions::Degradation of the extracellular matrix::MET activates PTK2 signaling::Laminin interactions::Regulation of Insulin-like Growth Factor (IGF) transport and uptake by IGFBPs::Post-translational protein phosphorylation::EGR2 and SOX10-mediated initiation of Schwann cell myelination::L1CAM interactions	Focal_Adhesion-PI3K-Akt-mTOR-signaling_pathway::PI3K-Akt_Signaling_Pathway::Focal_Adhesion::Endoderm_Differentiation::Small_cell_lung_cancer::miRNA_targets_in_ECM_and_membrane_receptors::Inflammatory_Response_Pathway::Human_Complement_System::Alpha_6_Beta_4_signaling_pathway	Extracellular	tr|A0A7I4Z1N4|A0A7I4Z1N4_HAECO	Kazal-like domain-containing protein
HCON_00161280-00001	N	Y	Y	N	HCON_00161280	NA	NA	NA	Family of unknown function (DUF5332)	Poorly characterized	Function unknown	NA	NA	NA	Extracellular	tr|A0A7I4YZB7|A0A7I4YZB7_HAECO	Uncharacterized protein
HCON_00161320-00001	N	Y	Y	Y	HCON_00161320	NA	NA	NA	NA	NA	NA	NA	NA	NA	Extracellular	tr|W6NAC5|W6NAC5_HAECO	Lipocalin
HCON_00161610-00001	N	Y	Y	N	HCON_00161610	GO:0005737::cytoplasm;GO:0098591::external side of apical plasma membrane	GO:0004190::aspartic-type endopeptidase activity	GO:0030163::protein catabolic process;GO:0008219::cell death;GO:0006508::proteolysis	Belongs to the peptidase A1 family	Cellular processes and signaling	Posttranslational modification, protein turnover, chaperones	04142::Lysosome	MHC class II antigen presentation	Prolactin_Signaling_Pathway	Extracellular	tr|A0A7I5EDC7|A0A7I5EDC7_HAECO	Peptidase A1 domain-containing protein
HCON_00161870-00001	N	Y	Y	N	HCON_00161870	NA	NA	NA	Ground-like domain	Poorly characterized	Function unknown	NA	NA	NA	Extracellular	tr|A0A7I4Z0A1|A0A7I4Z0A1_HAECO	Ground-like domain-containing protein
HCON_00162470-00001	N	Y	Y	N	HCON_00162470	NA	NA	NA	NA	NA	NA	NA	NA	NA	Extracellular	tr|A0A7I4Z268|A0A7I4Z268_HAECO	Uncharacterized protein
HCON_00162490-00001	N	Y	Y	N	HCON_00162490	NA	NA	NA	NA	NA	NA	NA	NA	NA	Extracellular	tr|A0A7I4YZE4|A0A7I4YZE4_HAECO	24 kDa salivary protein
HCON_00163360-00001	N	Y	Y	N	HCON_00163360	GO:0005604::basement membrane	GO:0030414::peptidase inhibitor activity;GO:0008237::metallopeptidase activity	GO:0051179::localization;GO:0032504::multicellular organism reproduction;GO:0048598::embryonic morphogenesis;GO:0000902::cell morphogenesis;GO:0002119::nematode larval development;GO:0010466::negative regulation of peptidase activity;GO:0040011::locomotion;GO:0009792::embryo development ending in birth or egg hatching;GO:0008406::gonad development	Thrombospondin type 1 repeats	Cellular processes and signaling	Posttranslational modification, protein turnover, chaperones	NA	O-glycosylation of TSR domain-containing proteins::Defective B3GALTL causes Peters-plus syndrome (PpS)	VEGFA-VEGFR2_Signaling_Pathway	Extracellular	tr|A0A7I4YZ53|A0A7I4YZ53_HAECO	ADAM_spacer1 domain-containing protein
HCON_00165550-00003	N	Y	Y	N	HCON_00165550	GO:0005737::cytoplasm;GO:0005882::intermediate filament	GO:0005198::structural molecule activity	GO:0009792::embryo development ending in birth or egg hatching;GO:0002119::nematode larval development;GO:0007126::meiotic nuclear division;GO:0040007::growth	Lamin Tail Domain	Cellular processes and signaling	Cell cycle control, cell division, chromosome partitioning	NA	Gene and protein expression by JAK-STAT signaling after Interleukin-12 stimulation::Meiotic synapsis::Initiation of Nuclear Envelope (NE) Reformation::Deregulated CDK5 triggers multiple neurodegenerative pathways in Alzheimer's disease models::Formation of Senescence-Associated Heterochromatin Foci (SAHF)::Depolymerisation of the Nuclear Lamina::Nuclear Envelope Breakdown::Breakdown of the nuclea…	Fas_Ligand_(FasL)_pathway_and_Stress_induction_of_Heat_Shock_Proteins_(HSP)_regulation::Gastric_Cancer_Network_2	Cytoplasm	tr|A0A7I4Z1A2|A0A7I4Z1A2_HAECO	Intermediate filament tail domain protein
HCON_00177990-00001	N	Y	Y	Y	HCON_00177990	NA	NA	NA	carbohydrate binding	Poorly characterized	Function unknown	NA	Collagen biosynthesis and modifying enzymes::Collagen degradation::Assembly of collagen fibrils and other multimeric structures::Collagen chain trimerization	NA	Mitochondria	tr|A0A7I4Z292|A0A7I4Z292_HAECO	von Willebrand factor domain containing protein
HCON_00184690-00001	N	Y	Y	N	HCON_00184690	NA	NA	NA	Lamin Tail Domain	Cellular processes and signaling	Cell cycle control, cell division, chromosome partitioning	NA	Signaling by BRAF and RAF fusions::XBP1(S) activates chaperone genes	Adipogenesis::Nephrotic_syndrome::Fas_Ligand_(FasL)_pathway_and_Stress_induction_of_Heat_Shock_Proteins_(HSP)_regulation::The_Overlap_Between_Signal_Transduction_Pathways_that_Contribute_to_a_Range_of_LMNA_Laminopathies::Arrhythmogenic_Right_Ventricular_Cardiomyopathy::The_influence_of_laminopathies_on_Wnt_signaling::Lamin_A-processing_pathway	Nucleus	tr|A0A7I4Z5A4|A0A7I4Z5A4_HAECO	Titin
HCON_00185370-00001	N	Y	Y	N	HCON_00185370	GO:0005886::plasma membrane;GO:0016021::integral component of membrane	NA	GO:0007229::integrin-mediated signaling pathway;GO:0007155::cell adhesion	Integrin beta subunits (N-terminal portion of extracellular region)	Cellular processes and signaling	Signal transduction mechanisms	04151::PI3K-Akt signaling pathway||04015::Rap1 signaling pathway||04510::Focal adhesion||05166::HTLV-I infection||04512::ECM-receptor interaction||05146::Amoebiasis||05152::Tuberculosis||04810::Regulation of actin cytoskeleton||04390::Hippo signaling pathway||04145::Phagosome||05202::Transcriptional misregulation in cancer||04514::Cell adhesion molecules (CAMs)||05414::Dilated cardiomyopathy||054…	ECM proteoglycans::Integrin cell surface interactions::Molecules associated with elastic fibres::Elastic fibre formation	Focal_Adhesion-PI3K-Akt-mTOR-signaling_pathway::PI3K-Akt_Signaling_Pathway::Focal_Adhesion::miRNA_targets_in_ECM_and_membrane_receptors::Integrin-mediated_Cell_Adhesion::Arrhythmogenic_Right_Ventricular_Cardiomyopathy::Mechanoregulation_and_pathology_of_YAP-TAZ_via_Hippo_and_non-Hippo_mechanisms::TGF-beta_Receptor_Signaling	Extracellular	tr|A0A7I4Z3M4|A0A7I4Z3M4_HAECO	INB domain-containing protein
HCON_00186600-00001	N	Y	Y	N	HCON_00186600	GO:0005783::endoplasmic reticulum	GO:0005509::calcium ion binding	GO:0002119::nematode larval development;GO:0018996::molting cycle, collagen and cuticulin-based cuticle;GO:0008340::determination of adult lifespan;GO:0040011::locomotion;GO:0042335::cuticle development	EF-hand, calcium binding motif	Cellular processes and signaling	Signal transduction mechanisms	NA	Platelet degranulation ::Regulation of Insulin-like Growth Factor (IGF) transport and uptake by IGFBPs::Post-translational protein phosphorylation	VEGFA-VEGFR2_Signaling_Pathway::NOTCH1_regulation_of_human_endothelial_cell_calcification	Extracellular	tr|A0A7I4Z4P0|A0A7I4Z4P0_HAECO	Calumenin
HCON_00187880-00001	N	Y	Y	N	HCON_00187880	GO:0016529::sarcoplasmic reticulum;GO:0016020::membrane;GO:0055120::striated muscle dense body;GO:0031674::I band	GO:0003824::catalytic activity	GO:0008152::metabolic process	Type I phosphodiesterase / nucleotide pyrophosphatase	Poorly characterized	Function unknown	00565::Ether lipid metabolism	Glycerophospholipid catabolism	Pyrimidine_metabolism::Pathways_in_clear_cell_renal_cell_carcinoma::IL-3_Signaling_Pathway	Extracellular	tr|A0A7I4Z7U1|A0A7I4Z7U1_HAECO	Choline-specific glycerophosphodiester phosphodiesterase
HCON_00188960-00001	N	Y	Y	N	HCON_00188960	GO:0005777::peroxisome	GO:0050031::L-pipecolate oxidase activity;GO:0008115::sarcosine oxidase activity	GO:0055114::oxidation-reduction process;GO:0033514::L-lysine catabolic process to acetyl-CoA via L-pipecolate	FAD dependent oxidoreductase	Metabolism	Amino acid transport and metabolism	01100::Metabolic pathways||04146::Peroxisome||00310::Lysine degradation||00260::Glycine, serine and threonine metabolism	Peroxisomal protein import::Lysine catabolism	NA	Mitochondria	tr|A0A7I4Z5C5|A0A7I4Z5C5_HAECO	Sarcosine oxidasee (formaldehyde-forming)
HCON_00189370-00002	N	Y	Y	N	HCON_00189370	GO:0005861::troponin complex	NA	GO:0006937::regulation of muscle contraction;GO:0040011::locomotion	regulation of muscle system process	Cellular processes and signaling	Cytoskeleton	NA	NA	NA	Cytoplasm	tr|A0A7I4Z5G5|A0A7I4Z5G5_HAECO	Troponin T
HCON_00191320-00001	N	Y	Y	N	HCON_00191320	NA	NA	NA	Possible catecholamine-binding domain present in a variety of eukaryotic proteins.	Poorly characterized	Function unknown	NA	NA	NA	Extracellular	tr|A0A7I4Z5Z8|A0A7I4Z5Z8_HAECO	DOMON domain-containing protein
HCON_00191330-00002	N	Y	Y	N	HCON_00191330	NA	NA	NA	Immunoglobulin	Cellular processes and signaling	Signal transduction mechanisms	04514::Cell adhesion molecules (CAMs)||05020::Prion diseases	Post-translational modification: synthesis of GPI-anchored proteins	Cardiac_Progenitor_Differentiation::Brain-Derived_Neurotrophic_Factor_(BDNF)_signaling_pathway::Prion_disease_pathway	Peroxisome	tr|A0A7I4Z6M3|A0A7I4Z6M3_HAECO	Neurotrimin
HCON_00192680-00001	N	Y	Y	Y	HCON_00192680	NA	NA	NA	Belongs to the CRISP family	Poorly characterized	Function unknown	NA	NA	NA	Extracellular	tr|A0A7I4Z8Q3|A0A7I4Z8Q3_HAECO	SCP domain-containing protein
HCON_00192750-00001	N	Y	Y	N	HCON_00192750	GO:0016021::integral component of membrane;GO:0005581::collagen trimer	GO:0042302::structural constituent of cuticle	NA	Nematode cuticle collagen N-terminal domain	Cellular processes and signaling	Extracellular structures	05200::Pathways in cancer||04151::PI3K-Akt signaling pathway||04510::Focal adhesion||04933::AGE-RAGE signaling pathway in diabetic complications||04974::Protein digestion and absorption||05222::Small cell lung cancer||04512::ECM-receptor interaction||05146::Amoebiasis||04611::Platelet activation	Collagen biosynthesis and modifying enzymes::Collagen degradation::Assembly of collagen fibrils and other multimeric structures::Collagen chain trimerization::ECM proteoglycans::Integrin cell surface interactions::Non-integrin membrane-ECM interactions::NCAM1 interactions::Signaling by PDGF::Extracellular matrix organization::MET activates PTK2 signaling::Syndecan interactions::Immunoregulatory i…	Focal_Adhesion-PI3K-Akt-mTOR-signaling_pathway::Senescence_and_Autophagy_in_Cancer::miRNA_targets_in_ECM_and_membrane_receptors::miR-509-3p_alteration_of_YAP1-ECM_axis::Inflammatory_Response_Pathway	Extracellular	tr|A0A7I4Z8Q7|A0A7I4Z8Q7_HAECO	Nematode cuticle collagen and Collagen triple helix repeat domain containing protein
HCON_00000790-00001	Y	Y	N	N	HCON_00000790	GO:0005856::cytoskeleton;GO:0005789::endoplasmic reticulum membrane;GO:0016021::integral component of membrane	GO:0046875::ephrin receptor binding;GO:0019904::protein domain specific binding	GO:0044699::single-organism process	Central component in molecular interactions underlying sperm crawling. Forms an extensive filament system that extends from sperm villipoda, along the leading edge of the pseudopod	Cellular processes and signaling	Intracellular trafficking, secretion, and vesicular transport	NA	Sphingolipid de novo biosynthesis	Ciliary_landscape	Cytoplasm	tr|A0A7I4XSM1|A0A7I4XSM1_HAECO	Major sperm protein
HCON_00002880-00003	Y	Y	N	Y	HCON_00002880	GO:0005829::cytosol;GO:0016021::integral component of membrane;GO:0005634::nucleus;GO:0005739::mitochondrion	GO:0019172::glyoxalase III activity;GO:0003713::transcription coactivator activity	GO:0006810::transport;GO:0046295::glycolate biosynthetic process;GO:0008340::determination of adult lifespan;GO:0006357::regulation of transcription from RNA polymerase II promoter;GO:0036471::cellular response to glyoxal;GO:0019249::lactate biosynthetic process;GO:0070301::cellular response to hydrogen peroxide;GO:0009636::response to toxic substance;GO:0030091::protein repair;GO:0006517::protei…	Catalyzes the conversion of methylglyoxal (MG) or glyoxal (GO) to D-lactate or glycolic acid respectively in a single glutathione (GSH)-independent step. May play a role in detoxifying endogenously produced glyoxals. Involved in protection against glyoxal-induced cell death	Cellular processes and signaling	Defense mechanisms	05012::Parkinson's disease	Aggrephagy::SUMOylation of transcription cofactors::Late endosomal microautophagy::Chaperone Mediated Autophagy	Synaptic_Vesicle_Pathway::Androgen_receptor_signaling_pathway	Cytoskeleton	tr|A0A7I4XRV9|A0A7I4XRV9_HAECO	DJ-1_PfpI domain-containing protein
HCON_00004060-00002	Y	Y	N	Y	HCON_00004060	NA	GO:0003676::nucleic acid binding	NA	Belongs to the argonaute family	Information storage and processing	Translation, ribosomal structure and biogenesis	NA	Estrogen-dependent gene expression::MAPK6/MAPK4 signaling::TP53 Regulates Metabolic Genes::Oxidative Stress Induced Senescence::Transcriptional regulation by small RNAs::Pre-NOTCH Transcription and Translation::Ca2+ pathway::RUNX1 regulates genes involved in megakaryocyte differentiation and platelet function::Regulation of MECP2 expression and activity::NR1H3 & NR1H2 regulate gene expression lin…	Fragile_X_Syndrome::Genes_involved_in_male_infertility::The_Overlap_Between_Signal_Transduction_Pathways_that_Contribute_to_a_Range_of_LMNA_Laminopathies::The_influence_of_laminopathies_on_Wnt_signaling::exRNA_mechanism_of_action_and_biogenesis	Cytoplasm	tr|A0A6F7NMM7|A0A6F7NMM7_HAECO	PAZ domain-containing protein
HCON_00004320-00001	Y	Y	N	N	HCON_00004320	NA	NA	GO:0009792::embryo development ending in birth or egg hatching;GO:0046854::phosphatidylinositol phosphorylation	Tctex-1 family	Cellular processes and signaling	Cell motility	NA	NA	NA	Cytoplasm	tr|A0A7I5E571|A0A7I5E571_HAECO	Tctex-1 family protein
HCON_00004330-00001	Y	Y	N	Y	HCON_00004330	GO:0005737::cytoplasm	GO:0052834::inositol monophosphate phosphatase activity;GO:0046872::metal ion binding	GO:0035418::protein localization to synapse;GO:0006935::chemotaxis;GO:0006020::inositol metabolic process;GO:0043052::thermotaxis;GO:0019637::organophosphate metabolic process;GO:0006796::phosphate-containing compound metabolic process	Inositol monophosphatase family	Metabolism	Carbohydrate transport and metabolism	01100::Metabolic pathways||04070::Phosphatidylinositol signaling system||00562::Inositol phosphate metabolism	Synthesis of IP2, IP, and Ins in the cytosol	Integrated_Breast_Cancer_Pathway	Mitochondria	tr|A0A7I4XU21|A0A7I4XU21_HAECO	Inositol-1-monophosphatase
HCON_00004410-00001	Y	Y	N	N	HCON_00004410	GO:0005737::cytoplasm	GO:0008474::palmitoyl-(protein) hydrolase activity;GO:0052689::carboxylic ester hydrolase activity	GO:0009792::embryo development ending in birth or egg hatching;GO:0002084::protein depalmitoylation	Phospholipase/Carboxylesterase	Metabolism	Lipid transport and metabolism	00564::Glycerophospholipid metabolism	RAS processing::eNOS activation	NA	Mitochondria	tr|A0A7I4XT21|A0A7I4XT21_HAECO	Palmitoyl-protein hydrolase
HCON_00007830-00001	Y	Y	N	N	HCON_00007830	GO:0043292::contractile fiber	GO:0008307::structural constituent of muscle;GO:0005509::calcium ion binding;GO:0031013::troponin I binding	GO:0000910::cytokinesis;GO:0030240::skeletal muscle thin filament assembly;GO:0006915::apoptotic process;GO:0061199::striated muscle contraction involved in embryonic body morphogenesis;GO:0002119::nematode larval development;GO:0040011::locomotion;GO:0006898::receptor-mediated endocytosis;GO:0009792::embryo development ending in birth or egg hatching;GO:0030728::ovulation	Cytoskeletal-regulatory complex EF hand	Cellular processes and signaling	Signal transduction mechanisms	04024::cAMP signaling pathway||04015::Rap1 signaling pathway||04014::Ras signaling pathway||04020::Calcium signaling pathway||04070::Phosphatidylinositol signaling system||05010::Alzheimer's disease||04921::Oxytocin signaling pathway||05152::Tuberculosis||04371::Apelin signaling pathway||05034::Alcoholism||04728::Dopaminergic synapse||04022::cGMP-PKG signaling pathway||04910::Insulin signaling pa…	Platelet degranulation ::Stimuli-sensing channels::Translocation of SLC2A4 (GLUT4) to the plasma membrane::Signaling by BRAF and RAF fusions::RAF/MAP kinase cascade::Ca2+ pathway::Signaling by moderate kinase activity BRAF mutants::Signaling downstream of RAS mutants::RAF activation::Paradoxical activation of RAF signaling by kinase inactive BRAF::Extra-nuclear estrogen signaling::Ion homeostasis…	Ciliary_landscape::Ras_Signaling::Calcium_Regulation_in_the_Cardiac_Cell::Myometrial_Relaxation_and_Contraction_Pathways::Alzheimers_Disease::G_Protein_Signaling_Pathways::NO-cGMP-PKG_mediated_Neuroprotection::G13_Signaling_Pathway::Glycogen_Synthesis_and_Degradation::Melanoma::Endochondral_Ossification::Endochondral_Ossification_with_Skeletal_Dysplasias::Renin_Angiotensin_Aldosterone_System_(RAA…	Cytoplasm	tr|A0A7I4XUC1|A0A7I4XUC1_HAECO	Troponin C
HCON_00010255-00001	Y	Y	N	Y	HCON_00010255	GO:0019898::extrinsic component of membrane;GO:0031974::membrane-enclosed lumen;GO:0045179::apical cortex;GO:0031941::filamentous actin;GO:0016324::apical plasma membrane	GO:0003779::actin binding;GO:0005198::structural molecule activity	GO:0008340::determination of adult lifespan;GO:0071688::striated muscle myosin thick filament assembly;GO:0007015::actin filament organization;GO:0035148::tube formation;GO:0006915::apoptotic process;GO:1903361::protein localization to basolateral plasma membrane;GO:0000003::reproduction;GO:0010171::body morphogenesis;GO:0002119::nematode larval development;GO:0040039::inductive cell migration;GO…	Ezrin/radixin/moesin family	Poorly characterized	Function unknown	05205::Proteoglycans in cancer||04810::Regulation of actin cytoskeleton||04530::Tight junction||05206::MicroRNAs in cancer	Gene and protein expression by JAK-STAT signaling after Interleukin-12 stimulation::Recycling pathway of L1	Regulation_of_Actin_Cytoskeleton::AGE-RAGE_pathway::Glial_Cell_Differentiation	Mitochondria	tr|A0A7I4XUN8|A0A7I4XUN8_HAECO	Moesin/ezrin/radixin homolog 1
HCON_00011560-00001	Y	Y	N	N	HCON_00011560	NA	NA	NA	NA	NA	NA	NA	NA	NA	Plasma membrane	tr|A0A7I4XU25|A0A7I4XU25_HAECO	Integrase catalytic domain-containing protein
HCON_00013360-00006	Y	Y	N	Y	HCON_00013360	GO:0005865::striated muscle thin filament	GO:0051015::actin filament binding	GO:0030835::negative regulation of actin filament depolymerization;GO:0043393::regulation of protein binding;GO:0034609::spicule insertion;GO:0040011::locomotion;GO:0030833::regulation of actin filament polymerization;GO:0018996::molting cycle, collagen and cuticulin-based cuticle;GO:0009792::embryo development ending in birth or egg hatching;GO:0060465::pharynx development;GO:0002119::nematode l…	NA	NA	NA	05206::MicroRNAs in cancer||04261::Adrenergic signaling in cardiomyocytes||05414::Dilated cardiomyopathy||05410::Hypertrophic cardiomyopathy (HCM)||04260::Cardiac muscle contraction	Striated Muscle Contraction::Smooth Muscle Contraction	VEGFA-VEGFR2_Signaling_Pathway::Striated_Muscle_Contraction_Pathway::Mammary_gland_development_pathway_-_Pregnancy_and_lactation_(Stage_3_of_4)	Cytoplasm	tr|A0A7I4XWL9|A0A7I4XWL9_HAECO	Tropomyosin
HCON_00014285-00001	Y	Y	N	N	HCON_00014285	GO:0005737::cytoplasm	GO:0018738::S-formylglutathione hydrolase activity;GO:0052689::carboxylic ester hydrolase activity	GO:0046294::formaldehyde catabolic process	Serine hydrolase involved in the detoxification of formaldehyde	Poorly characterized	Function unknown	01200::Carbon metabolism	Glutathione conjugation	Phase_I_biotransformations,_non_P450	Mitochondria	tr|A0A7I4XWR3|A0A7I4XWR3_HAECO	S-formylglutathione hydrolase
HCON_00014750-00001	Y	Y	N	N	HCON_00014750	NA	GO:0008289::lipid binding	NA	START domain	Metabolism	Lipid transport and metabolism	04925::Aldosterone synthesis and secretion||04913::Ovarian steroidogenesis	NA	NA	Cytoplasm	tr|W6N8T2|W6N8T2_HAECO	Lipid-binding START domain containing protein
HCON_00015020-00001	Y	Y	N	N	HCON_00015020	GO:0005829::cytosol	GO:0003723::RNA binding;GO:0008270::zinc ion binding;GO:0047844::deoxycytidine deaminase activity;GO:0004126::cytidine deaminase activity	GO:0009451::RNA modification;GO:0006217::deoxycytidine catabolic process;GO:0009972::cytidine deamination;GO:0009792::embryo development ending in birth or egg hatching	This enzyme scavenges exogenous and endogenous cytidine and 2'-deoxycytidine for UMP synthesis	Metabolism	Nucleotide transport and metabolism	01100::Metabolic pathways||00240::Pyrimidine metabolism||00983::Drug metabolism - other enzymes	Neutrophil degranulation::Pyrimidine salvage	Pyrimidine_metabolism::Fluoropyrimidine_Activity	Extracellular	tr|A0A7I4XUX9|A0A7I4XUX9_HAECO	Cytidine deaminase
HCON_00018280-00001	Y	Y	N	N	HCON_00018280	NA	NA	NA	Belongs to the CRISP family	Poorly characterized	Function unknown	NA	Neutrophil degranulation	NA	Extracellular	tr|A0A6F7NVA6|A0A6F7NVA6_HAECO	SCP extracellular domain containing protein
HCON_00018980-00001	Y	Y	N	N	HCON_00018980	GO:0005604::basement membrane	NA	GO:0009790::embryo development;GO:0040011::locomotion	Laminin N-terminal domain (domain VI)	Cellular processes and signaling	Extracellular structures	05200::Pathways in cancer||04151::PI3K-Akt signaling pathway||04510::Focal adhesion||05222::Small cell lung cancer||04512::ECM-receptor interaction||05146::Amoebiasis||05145::Toxoplasmosis	ECM proteoglycans::Non-integrin membrane-ECM interactions::MET activates PTK2 signaling::Laminin interactions::L1CAM interactions	Focal_Adhesion-PI3K-Akt-mTOR-signaling_pathway::PI3K-Akt_Signaling_Pathway::Focal_Adhesion::Small_cell_lung_cancer::Alpha_6_Beta_4_signaling_pathway	Cytoplasm	tr|A0A7I4XW57|A0A7I4XW57_HAECO	Laminin subunit alpha-2
HCON_00020340-00001	Y	Y	N	N	HCON_00020340	NA	NA	NA	NA	NA	NA	NA	NA	NA	Mitochondria	tr|A0A7I4XYF5|A0A7I4XYF5_HAECO	LEM domain-containing protein
HCON_00022620-00001	Y	Y	N	N	HCON_00022620	GO:0000785::chromatin	GO:0004674::protein serine/threonine kinase activity	GO:0006281::DNA repair;GO:0090399::replicative senescence;GO:0010212::response to ionizing radiation;GO:0016572::histone phosphorylation;GO:0000723::telomere maintenance;GO:0000077::DNA damage checkpoint	signal transduction involved in mitotic G2 DNA damage checkpoint	Information storage and processing	Chromatin structure and dynamics	04210::Apoptosis||05166::HTLV-I infection||05206::MicroRNAs in cancer||04068::FoxO signaling pathway||04110::Cell cycle||05202::Transcriptional misregulation in cancer||04064::NF-kappa B signaling pathway||04214::Apoptosis - fly||01524::Platinum drug resistance||04115::p53 signaling pathway||03440::Homologous recombination	Regulation of TP53 Activity through Phosphorylation::Processing of DNA double-strand break ends::TP53 Regulates Transcription of DNA Repair Genes::G2/M DNA damage checkpoint::Autodegradation of the E3 ubiquitin ligase COP1::Regulation of HSF1-mediated heat shock response::Recruitment and ATM-mediated phosphorylation of repair and signaling proteins at DNA double strand breaks::HDR through Homolog…	Integrated_Breast_Cancer_Pathway::DNA_IR-damage_and_cellular_response_via_ATR::Cell_Cycle::Breast_cancer_pathway::DNA_IR-Double_Strand_Breaks_(DSBs)_and_cellular_response_via_ATM::Joubert_Syndrome::DNA_Damage_Response_(only_ATM_dependent)::Pathways_Affected_in_Adenoid_Cystic_Carcinoma::Signaling_Pathways_in_Glioblastoma::miRNA_Regulation_of_DNA_Damage_Response::DNA_Damage_Response::G1_to_S_cell_c…	Cytoplasm	tr|A0A7I5E658|A0A7I5E658_HAECO	Non-specific serine/threonine protein kinase
HCON_00022660-00001	Y	Y	N	N	HCON_00022660	NA	NA	GO:0007275::multicellular organism development	Fibrinogen-related domains (FReDs)	Cellular processes and signaling	Signal transduction mechanisms	NA	Integrin cell surface interactions::Platelet degranulation ::Signaling by BRAF and RAF fusions::Signaling by moderate kinase activity BRAF mutants::Signaling downstream of RAS mutants::Paradoxical activation of RAF signaling by kinase inactive BRAF::Amyloid fiber formation::Regulation of Insulin-like Growth Factor (IGF) transport and uptake by IGFBPs::Signaling by RAF1 mutants::Post-translational…	VEGFA-VEGFR2_Signaling_Pathway::Vitamin_B12_Metabolism::Selenium_Micronutrient_Network::Folate_Metabolism::Human_Complement_System::Fibrin_Complement_Receptor_3_Signaling_Pathway::Blood_Clotting_Cascade::COVID-19,_thrombosis_and_anticoagulation	Mitochondria	tr|A0A7I4XYZ7|A0A7I4XYZ7_HAECO	Fibrinogen C-terminal domain-containing protein
HCON_00024040-00001	Y	Y	N	Y	HCON_00024040	NA	GO:0005509::calcium ion binding	NA	EF-hand domain	Cellular processes and signaling	Signal transduction mechanisms	04740::Olfactory transduction	Activation of Ca-permeable Kainate Receptor	Human_Thyroid_Stimulating_Hormone_(TSH)_signaling_pathway	Mitochondria	tr|A0A7I4XYA3|A0A7I4XYA3_HAECO	Neuronal calcium sensor 2
HCON_00027090-00001	Y	Y	N	N	HCON_00027090	NA	GO:0003824::catalytic activity	NA	HIT domain	Cellular processes and signaling	Signal transduction mechanisms	NA	NA	NA	Extracellular	tr|A0A7I4XY57|A0A7I4XY57_HAECO	HIT domain-containing protein
HCON_00027690-00001	Y	Y	N	N	HCON_00027690	NA	GO:0016491::oxidoreductase activity	GO:0055114::oxidation-reduction process	Enoyl-(Acyl carrier protein) reductase	Metabolism	Secondary metabolites biosynthesis, transport and catabolism	01100::Metabolic pathways||04146::Peroxisome||00830::Retinol metabolism||00140::Steroid hormone biosynthesis||00040::Pentose and glucuronate interconversions||00650::Butanoate metabolism||00072::Synthesis and degradation of ketone bodies	Estrogen biosynthesis	Ketogenesis_and_Ketolysis	Mitochondria	tr|A0A7I4Y0E8|A0A7I4Y0E8_HAECO	3-oxoacyl-[acyl-carrier-protein] reductase FabG-like
HCON_00028450-00001	Y	Y	N	Y	HCON_00028450	GO:0005737::cytoplasm	GO:0003746::translation elongation factor activity;GO:0005525::GTP binding;GO:0003924::GTPase activity	GO:0006414::translational elongation	regulation of response to stimulus	Information storage and processing	Translation, ribosomal structure and biogenesis	03013::RNA transport||05134::Legionellosis	Neutrophil degranulation::Peptide chain elongation::Protein methylation::Chaperone Mediated Autophagy::HSF1 activation::Eukaryotic Translation Elongation	Fragile_X_Syndrome::Translation_Factors	Cytoplasm	tr|A0A7I4XYJ2|A0A7I4XYJ2_HAECO	Elongation factor 1-alpha
HCON_00029060-00001	Y	Y	N	N	HCON_00029060	NA	GO:0016874::ligase activity;GO:0004842::ubiquitin-protein transferase activity;GO:0005515::protein binding	GO:0008340::determination of adult lifespan;GO:0045132::meiotic chromosome segregation;GO:0040035::hermaphrodite genitalia development;GO:0018996::molting cycle, collagen and cuticulin-based cuticle;GO:0010171::body morphogenesis;GO:0016567::protein ubiquitination;GO:0019915::lipid storage;GO:0002119::nematode larval development;GO:0040039::inductive cell migration;GO:0009792::embryo development …	protein transport	Cellular processes and signaling	Intracellular trafficking, secretion, and vesicular transport	NA	NA	NA	Cytoplasm	tr|A0A7I4Y0N0|A0A7I4Y0N0_HAECO	NAC-A/B domain-containing protein
HCON_00036040-00002	Y	Y	N	Y	HCON_00036040	GO:0016021::integral component of membrane	NA	NA	Beta-lactamase	Cellular processes and signaling	Defense mechanisms	NA	NA	NA	Extracellular	tr|A0A7I5E6U4|A0A7I5E6U4_HAECO	Beta-lactamase domain-containing protein
HCON_00037470-00001	Y	Y	N	N	HCON_00037470	GO:0016020::membrane;GO:0005783::endoplasmic reticulum	GO:0003980::UDP-glucose:glycoprotein glucosyltransferase activity;GO:0008475::procollagen-lysine 5-dioxygenase activity;GO:0031418::L-ascorbic acid binding;GO:0005506::iron ion binding	GO:0006810::transport;GO:0055114::oxidation-reduction process;GO:0007275::multicellular organism development;GO:0006486::protein glycosylation;GO:0032964::collagen biosynthetic process	Prolyl 4-hydroxylase alpha subunit homologues.	Cellular processes and signaling	Posttranslational modification, protein turnover, chaperones	00310::Lysine degradation||00514::Other types of O-glycan biosynthesis	Collagen biosynthesis and modifying enzymes	Type_I_collagen_synthesis_in_the_context_of_Osteogenesis_imperfecta::Pathways_in_clear_cell_renal_cell_carcinoma	Cytoplasm	tr|A0A7I4Y1X5|A0A7I4Y1X5_HAECO	Fe2OG dioxygenase domain-containing protein
HCON_00037815-00001	Y	Y	N	Y	HCON_00037815	GO:0005829::cytosol	GO:0000287::magnesium ion binding;GO:0004614::phosphoglucomutase activity	GO:0019388::galactose catabolic process;GO:0006006::glucose metabolic process;GO:0009792::embryo development ending in birth or egg hatching;GO:0005978::glycogen biosynthetic process	Belongs to the phosphohexose mutase family	Metabolism	Carbohydrate transport and metabolism	01100::Metabolic pathways||00230::Purine metabolism||00010::Glycolysis / Gluconeogenesis||00520::Amino sugar and nucleotide sugar metabolism||00052::Galactose metabolism||00500::Starch and sucrose metabolism||00030::Pentose phosphate pathway	Neutrophil degranulation::Glycogen synthesis::Defective PGM1 causes PGM1-CDG (CDG1t)	Ectoderm_Differentiation::Pathways_in_clear_cell_renal_cell_carcinoma::Glycogen_Synthesis_and_Degradation::Glucuronidation	Cytoplasm	tr|A0A7I4Y2T4|A0A7I4Y2T4_HAECO	Phosphoglucomutase (alpha-D-glucose-1,6-bisphosphate-dependent)
HCON_00040190-00001	Y	Y	N	N	HCON_00040190	NA	NA	NA	NA	NA	NA	NA	NA	NA	Nucleus	tr|A0A7I4Y3N2|A0A7I4Y3N2_HAECO	Fibrous sheath CABYR-binding protein-like
HCON_00041330-00001	Y	Y	N	N	HCON_00041330	GO:0005759::mitochondrial matrix;GO:0016020::membrane	GO:0008241::peptidyl-dipeptidase activity;GO:0046872::metal ion binding;GO:0005524::ATP binding;GO:0004075::biotin carboxylase activity;GO:0004658::propionyl-CoA carboxylase activity;GO:0008237::metallopeptidase activity	GO:0006508::proteolysis	propionyl-CoA carboxylase activity	Metabolism	Energy production and conversion	01100::Metabolic pathways||01200::Carbon metabolism||00630::Glyoxylate and dicarboxylate metabolism||00280::Valine, leucine and isoleucine degradation||00640::Propanoate metabolism	Defective HLCS causes multiple carboxylase deficiency::Biotin transport and metabolism::Propionyl-CoA catabolism	Amino_Acid_metabolism	Mitochondria	tr|A0A7I5E751|A0A7I5E751_HAECO	Propionyl-CoA carboxylase alpha chain, mitochondrial
HCON_00042350-00002	Y	Y	N	Y	HCON_00042350	NA	GO:0003842::1-pyrroline-5-carboxylate dehydrogenase activity;GO:0004029::aldehyde dehydrogenase (NAD) activity	GO:0006537::glutamate biosynthetic process;GO:0032502::developmental process;GO:0000003::reproduction;GO:0040011::locomotion;GO:0006561::proline biosynthetic process;GO:0006898::receptor-mediated endocytosis;GO:0055114::oxidation-reduction process	Aldehyde dehydrogenase family	Metabolism	Amino acid transport and metabolism	01100::Metabolic pathways||00330::Arginine and proline metabolism||00250::Alanine, aspartate and glutamate metabolism	Glyoxylate metabolism and glycine degradation::Proline catabolism	22q11.2_Deletion_Syndrome	Mitochondria	tr|A0A7I4Y231|A0A7I4Y231_HAECO	Multifunctional fusion protein
HCON_00043110-00001	Y	Y	N	N	HCON_00043110	GO:0005783::endoplasmic reticulum	NA	GO:0030154::cell differentiation;GO:0060548::negative regulation of cell death	Protein of unknown function, DUF255	Poorly characterized	Function unknown	00480::Glutathione metabolism	NA	NA	Extracellular	tr|A0A7I4Y4G3|A0A7I4Y4G3_HAECO	Thioredoxin domain-containing protein
HCON_00046260-00001	Y	Y	N	N	HCON_00046260	GO:0005634::nucleus	GO:0008270::zinc ion binding	GO:0040024::dauer larval development;GO:0006355::regulation of transcription, DNA-templated	Putative zinc finger motif, C2HC5-type	Information storage and processing	Transcription	NA	NA	VEGFA-VEGFR2_Signaling_Pathway	Cytoplasm	tr|A0A7I4Y3D6|A0A7I4Y3D6_HAECO	zf-C2HC5 domain-containing protein
HCON_00047310-00001	Y	Y	N	N	HCON_00047310	GO:0030126::COPI vesicle coat;GO:0000808::origin recognition complex;GO:0000139::Golgi membrane;GO:0005634::nucleus	NA	GO:0006915::apoptotic process;GO:0048599::oocyte development;GO:0006260::DNA replication;GO:0032940::secretion by cell;GO:0018996::molting cycle, collagen and cuticulin-based cuticle;GO:0006891::intra-Golgi vesicle-mediated transport;GO:0002119::nematode larval development;GO:0006898::receptor-mediated endocytosis;GO:0006886::intracellular protein transport;GO:0009792::embryo development ending i…	Clathrin adaptor complex small chain	Cellular processes and signaling	Intracellular trafficking, secretion, and vesicular transport	NA	COPI-mediated anterograde transport::COPI-dependent Golgi-to-ER retrograde traffic	NA	Cytoplasm	tr|A0A7I5E7F9|A0A7I5E7F9_HAECO	Coatomer subunit zeta
HCON_00047700-00001	Y	Y	N	Y	HCON_00047700	GO:0005737::cytoplasm	GO:0003746::translation elongation factor activity;GO:0003743::translation initiation factor activity;GO:0043022::ribosome binding	GO:0008340::determination of adult lifespan;GO:0006413::translational initiation;GO:0006898::receptor-mediated endocytosis;GO:0040011::locomotion;GO:0006915::apoptotic process;GO:0006452::translational frameshifting;GO:0035262::gonad morphogenesis;GO:0009792::embryo development ending in birth or egg hatching;GO:0008104::protein localization;GO:0045138::nematode male tail tip morphogenesis;GO:000…	eukaryotic translation initiation factor	Information storage and processing	Translation, ribosomal structure and biogenesis	NA	Hypusine synthesis from eIF5A-lysine	Translation_Factors::eIF5A_regulation_in_response_to_inhibition_of_the_nuclear_export_system	Cytoplasm	tr|A0A7I4Y3H0|A0A7I4Y3H0_HAECO	Eukaryotic translation initiation factor 5A
HCON_00049730-00002	Y	Y	N	N	HCON_00049730	NA	GO:0005524::ATP binding	GO:0030968::endoplasmic reticulum unfolded protein response	Belongs to the heat shock protein 70 family	Cellular processes and signaling	Posttranslational modification, protein turnover, chaperones	04141::Protein processing in endoplasmic reticulum	XBP1(S) activates chaperone genes::Scavenging by Class F Receptors	VEGFA-VEGFR2_Signaling_Pathway	E.R.	tr|A0A7I4Y5X5|A0A7I4Y5X5_HAECO	Hypoxia up-regulated protein 1
HCON_00052340-00001	Y	Y	N	N	HCON_00052340	NA	NA	NA	NA	NA	NA	NA	NA	NA	Cytoplasm	tr|A0A7I4Y4W8|A0A7I4Y4W8_HAECO	Uncharacterized protein
HCON_00053580-00001	Y	Y	N	Y	HCON_00053580	NA	NA	NA	NA	NA	NA	NA	NA	NA	Extracellular	tr|A0A7I5E7S2|A0A7I5E7S2_HAECO	Protein quiver
HCON_00053740-00001	Y	Y	N	N	HCON_00053740	GO:0005615::extracellular space	NA	NA	Transthyretin-like family	Poorly characterized	Function unknown	NA	NA	NA	Extracellular	tr|A0A7I4Y587|A0A7I4Y587_HAECO	Transthyretin-like family protein
HCON_00054420-00001	Y	Y	N	N	HCON_00054420	GO:0000786::nucleosome;GO:0000790::nuclear chromatin	GO:0003677::DNA binding;GO:0046982::protein heterodimerization activity	GO:0006342::chromatin silencing;GO:0009792::embryo development ending in birth or egg hatching	histone H2A	Information storage and processing	Chromatin structure and dynamics	05034::Alcoholism||05322::Systemic lupus erythematosus	Ub-specific processing proteases::HATs acetylate histones::UCH proteinases::HCMV Early Events::HCMV Late Events::HDACs deacetylate histones::RMTs methylate histone arginines::Metalloprotease DUBs	Proteasome_Degradation::miRNA_Regulation_of_DNA_Damage_Response::DNA_Damage_Response::FBXL10_enhancement_of_MAP-ERK_signaling_in_diffuse_large_B-cell_lymphoma::miRNAs_involved_in_DNA_damage_response	Nucleus	tr|A0A6F7P1M4|A0A6F7P1M4_HAECO	Histone H2A
HCON_00054580-00001	Y	Y	N	N	HCON_00054580	GO:0005615::extracellular space	NA	NA	Transthyretin-like family	Poorly characterized	Function unknown	NA	NA	NA	Extracellular	tr|A0A7I5E7T7|A0A7I5E7T7_HAECO	Transthyretin-like protein 46
HCON_00057270-00001	Y	Y	N	N	HCON_00057270	NA	NA	NA	Reverse transcriptase (RNA-dependent DNA polymerase)	Poorly characterized	Function unknown	NA	NA	NA	Nucleus	tr|A0A7I4Y655|A0A7I4Y655_HAECO	Reverse transcriptase domain-containing protein
HCON_00058650-00001	Y	Y	N	N	HCON_00058650	GO:0005829::cytosol;GO:0000138::Golgi trans cisterna	GO:0005515::protein binding;GO:0005525::GTP binding	GO:1903539::protein localization to postsynaptic membrane;GO:0034498::early endosome to Golgi transport;GO:0006891::intra-Golgi vesicle-mediated transport;GO:0050821::protein stabilization;GO:0015031::protein transport;GO:0008406::gonad development;GO:0006915::apoptotic process;GO:0007264::small GTPase mediated signal transduction;GO:2000311::regulation of AMPA receptor activity;GO:0007638::mecha…	Signal recognition particle receptor beta subunit	Cellular processes and signaling	Intracellular trafficking, secretion, and vesicular transport	NA	Neutrophil degranulation::RAB GEFs exchange GTP for GDP on RABs::COPI-independent Golgi-to-ER retrograde traffic::TBC/RABGAPs::RAB geranylgeranylation::Retrograde transport at the Trans-Golgi-Network::Pre-NOTCH Processing in Golgi	Ras_Signaling::Inhibition_of_exosome_biogenesis_and_secretion_by_Manumycin_A_in_CRPC_cells	Cytoplasm	tr|A0A7I4Y898|A0A7I4Y898_HAECO	Ras-related protein Rab-6A
HCON_00058850-00001	Y	Y	N	N	HCON_00058850	GO:0000275::mitochondrial proton-transporting ATP synthase complex, catalytic core F(1)	GO:0046961::proton-transporting ATPase activity, rotational mechanism;GO:0046933::proton-transporting ATP synthase activity, rotational mechanism	GO:0000003::reproduction;GO:0009792::embryo development ending in birth or egg hatching;GO:0015986::ATP synthesis coupled proton transport;GO:0002119::nematode larval development	ATP synthase, Delta/Epsilon chain, beta-sandwich domain	Metabolism	Energy production and conversion	01100::Metabolic pathways||05010::Alzheimer's disease||05016::Huntington's disease||05012::Parkinson's disease||00190::Oxidative phosphorylation	Cristae formation::Formation of ATP by chemiosmotic coupling	NA	Mitochondria	tr|A0A7I4Y5M0|A0A7I4Y5M0_HAECO	ATP-synt_DE_N domain-containing protein
HCON_00060940-00001	Y	Y	N	N	HCON_00060940	GO:0005829::cytosol;GO:0016442::RISC complex;GO:0005634::nucleus	GO:0003712::transcription cofactor activity;GO:0004518::nuclease activity	GO:0090305::nucleic acid phosphodiester bond hydrolysis;GO:0006401::RNA catabolic process;GO:0000003::reproduction;GO:0009792::embryo development ending in birth or egg hatching;GO:1903506::regulation of nucleic acid-templated transcription;GO:0035195::gene silencing by miRNA	Staphylococcal nuclease homologues	Information storage and processing	Transcription	05169::Epstein-Barr virus infection||05203::Viral carcinogenesis	Signaling by BRAF and RAF fusions	VEGFA-VEGFR2_Signaling_Pathway	Cytoplasm	tr|A0A7I4Y6V7|A0A7I4Y6V7_HAECO	Staphylococcal nuclease domain-containing protein
HCON_00061325-00001	Y	Y	N	Y	HCON_00061325	GO:0045121::membrane raft	NA	NA	WD40-like Beta Propeller Repeat	Cellular processes and signaling	Intracellular trafficking, secretion, and vesicular transport	NA	NA	NA	Peroxisome	tr|A0A7I4Y6Z1|A0A7I4Y6Z1_HAECO	WD40-like Beta Propeller Repeat
HCON_00062220-00001	Y	Y	N	N	HCON_00062220	NA	GO:0004375::glycine dehydrogenase (decarboxylating) activity	GO:0006546::glycine catabolic process;GO:0055114::oxidation-reduction process	The glycine cleavage system catalyzes the degradation of glycine	Metabolism	Amino acid transport and metabolism	01100::Metabolic pathways||01200::Carbon metabolism||00630::Glyoxylate and dicarboxylate metabolism||00260::Glycine, serine and threonine metabolism	Glycine degradation	NA	Mitochondria	tr|A0A7I4Y9K3|A0A7I4Y9K3_HAECO	Glycine cleavage system P protein
HCON_00063090-00001	Y	Y	N	Y	HCON_00063090	GO:0005654::nucleoplasm;GO:0034098::VCP-NPL4-UFD1 AAA ATPase complex;GO:0048471::perinuclear region of cytoplasm	GO:0005515::protein binding;GO:0016887::ATPase activity;GO:0005524::ATP binding	GO:0040018::positive regulation of multicellular organism growth;GO:0040011::locomotion;GO:0040002::collagen and cuticulin-based cuticle development;GO:0008406::gonad development;GO:0071712::ER-associated misfolded protein catabolic process;GO:0006355::regulation of transcription, DNA-templated;GO:0009792::embryo development ending in birth or egg hatching;GO:0002119::nematode larval development;…	Belongs to the AAA ATPase family	Cellular processes and signaling	Posttranslational modification, protein turnover, chaperones	04141::Protein processing in endoplasmic reticulum||05134::Legionellosis	Neutrophil degranulation::ABC-family proteins mediated transport::Hedgehog ligand biogenesis::Defective CFTR causes cystic fibrosis::Hh mutants that don't undergo autocatalytic processing are degraded by ERAD::Aggrephagy::E3 ubiquitin ligases ubiquitinate target proteins::Protein methylation::N-glycan trimming in the ER and Calnexin/Calreticulin cycle::Translesion Synthesis by POLH::Ovarian tumor…	Gastric_Cancer_Network_2	Cytoplasm	tr|A0A7I5E8B7|A0A7I5E8B7_HAECO	Vesicle-fusing ATPase
HCON_00063670-00001	Y	Y	N	Y	HCON_00063670	NA	GO:0046872::metal ion binding;GO:0004471::malate dehydrogenase (decarboxylating) (NAD+) activity;GO:0051287::NAD binding	GO:0006108::malate metabolic process;GO:0055114::oxidation-reduction process	Malic enzyme, NAD binding domain	Metabolism	Energy production and conversion	01100::Metabolic pathways||01200::Carbon metabolism||00620::Pyruvate metabolism	Citric acid cycle (TCA cycle)	Nuclear_Receptors_Meta-Pathway::NRF2_pathway::Pathways_in_clear_cell_renal_cell_carcinoma::PPAR_signaling_pathway	Mitochondria	tr|A0A7I4Y809|A0A7I4Y809_HAECO	Malic enzyme
HCON_00066000-00001	Y	Y	N	Y	HCON_00066000	GO:0005615::extracellular space;GO:0005737::cytoplasm;GO:0016020::membrane	GO:0005507::copper ion binding;GO:0008270::zinc ion binding;GO:0004784::superoxide dismutase activity	GO:0055114::oxidation-reduction process;GO:0040027::negative regulation of vulval development;GO:0019430::removal of superoxide radicals	Destroys radicals which are normally produced within the cells and which are toxic to biological systems	Metabolism	Inorganic ion transport and metabolism	04146::Peroxisome||05016::Huntington's disease||04213::Longevity regulating pathway - multiple species||05014::Amyotrophic lateral sclerosis (ALS)||05020::Prion diseases	Platelet degranulation ::Gene and protein expression by JAK-STAT signaling after Interleukin-12 stimulation::Detoxification of Reactive Oxygen Species	AGE-RAGE_pathway::Vitamin_B12_Metabolism::Selenium_Micronutrient_Network::One_carbon_metabolism_and_related_pathways::Folate_Metabolism::Extracellular_vesicles_in_the_crosstalk_of_cardiac_cells::Copper_homeostasis::Oxidative_Stress::Association_Between_Physico-Chemical_Features_and_Toxicity_Associated_Pathways::Dopamine_metabolism::Amyotrophic_lateral_sclerosis_(ALS)	Extracellular	tr|A0A7I4Y8M4|A0A7I4Y8M4_HAECO	Superoxide dismutase [Cu-Zn]
HCON_00068260-00001	Y	Y	N	N	HCON_00068260	GO:0005788::endoplasmic reticulum lumen	GO:0003756::protein disulfide isomerase activity	GO:0006457::protein folding;GO:0045454::cell redox homeostasis;GO:0000003::reproduction;GO:0030968::endoplasmic reticulum unfolded protein response;GO:0009792::embryo development ending in birth or egg hatching;GO:0040018::positive regulation of multicellular organism growth	Calsequestrin	Cellular processes and signaling	Posttranslational modification, protein turnover, chaperones	04141::Protein processing in endoplasmic reticulum||05110::Vibrio cholerae infection||04918::Thyroid hormone synthesis	ER-Phagosome pathway::Antigen Presentation: Folding, assembly and peptide loading of class I MHC::Calnexin/calreticulin cycle	Prion_disease_pathway	E.R.	tr|A0A7I4YB88|A0A7I4YB88_HAECO	Protein disulfide-isomerase
HCON_00069610-00001	Y	Y	N	N	HCON_00069610	GO:0048471::perinuclear region of cytoplasm;GO:0016020::membrane;GO:0005634::nucleus	NA	GO:0045176::apical protein localization;GO:0045807::positive regulation of endocytosis;GO:0040028::regulation of vulval development;GO:0016197::endosomal transport;GO:0045746::negative regulation of Notch signaling pathway	Regulates endosomal traffic in polarized epithelial cells such as the vulval precursor cells and intestinal cells. Thought to act as a negative regulator of lin-12 activity in vulval precursor cells. May have a role in the internalization process from basolateral surface of polarized epithelial cells	Cellular processes and signaling	Intracellular trafficking, secretion, and vesicular transport	04071::Sphingolipid signaling pathway	NOTCH1 Intracellular Domain Regulates Transcription::Assembly and cell surface presentation of NMDA receptors::PKA activation::Neurotransmitter receptors and postsynaptic signal transmission	TNF_alpha_Signaling_Pathway	Plasma membrane	tr|A0A7I4YB33|A0A7I4YB33_HAECO	DUF4704 domain-containing protein
HCON_00072145-00001	Y	Y	N	N	HCON_00072145	NA	GO:0016491::oxidoreductase activity;GO:0061631::ubiquitin conjugating enzyme activity;GO:0031625::ubiquitin protein ligase binding;GO:0050662::coenzyme binding;GO:0005524::ATP binding	GO:0008340::determination of adult lifespan;GO:0000003::reproduction;GO:0042787::protein ubiquitination involved in ubiquitin-dependent protein catabolic process;GO:0009792::embryo development ending in birth or egg hatching;GO:0009226::nucleotide-sugar biosynthetic process;GO:0002119::nematode larval development;GO:0055114::oxidation-reduction process;GO:0051443::positive regulation of ubiquitin…	Ubiquitin-conjugating enzyme E2, catalytic domain homologues	Cellular processes and signaling	Posttranslational modification, protein turnover, chaperones	01100::Metabolic pathways||04120::Ubiquitin mediated proteolysis||05012::Parkinson's disease||00520::Amino sugar and nucleotide sugar metabolism||00051::Fructose and mannose metabolism	Antigen processing: Ubiquitination & Proteasome degradation::E3 ubiquitin ligases ubiquitinate target proteins::Synthesis of active ubiquitin: roles of E1 and E2 enzymes	Parkinsons_Disease_Pathway	Cytoplasm	tr|A0A7I4YA74|A0A7I4YA74_HAECO	UBC core domain-containing protein
HCON_00072290-00001	Y	Y	N	N	HCON_00072290	GO:0005759::mitochondrial matrix	NA	GO:0040011::locomotion	Mitochondrial glycoprotein	Cellular processes and signaling	Defense mechanisms	05168::Herpes simplex infection	Intrinsic Pathway of Fibrin Clot Formation::Defective Intrinsic Pathway for Apoptosis Due to p14ARF Loss of Function::Apoptotic factor-mediated response	Ebola_Virus_Pathway_on_Host::Endoderm_Differentiation::Mesodermal_Commitment_Pathway	Mitochondria	tr|A0A7I4YCA5|A0A7I4YCA5_HAECO	Mitochondrial glycoprotein
HCON_00072655-00001	Y	Y	N	N	HCON_00072655	GO:0005737::cytoplasm	GO:0046872::metal ion binding;GO:0047429::nucleoside-triphosphate diphosphatase activity;GO:0000166::nucleotide binding	GO:0009204::deoxyribonucleoside triphosphate catabolic process;GO:0009117::nucleotide metabolic process	Pyrophosphatase that hydrolyzes non-canonical purine nucleotides such as inosine triphosphate (ITP), deoxyinosine triphosphate (dITP) or xanthosine 5'-triphosphate (XTP) to their respective monophosphate derivatives. The enzyme does not distinguish between the deoxy- and ribose forms. Probably excludes non-canonical purines from RNA and DNA precursor pools, thus preventing their incorporation int…	Metabolism	Nucleotide transport and metabolism	01100::Metabolic pathways||00230::Purine metabolism||00983::Drug metabolism - other enzymes	Purine catabolism	Purine_metabolism_and_related_disorders::Purine_metabolism	Mitochondria	tr|A0A7I5E8U4|A0A7I5E8U4_HAECO	Inosine triphosphate pyrophosphatase
HCON_00073770-00002	Y	Y	N	N	HCON_00073770	NA	GO:0005515::protein binding	GO:0045087::innate immune response	positive regulation of cell-substrate adhesion	Cellular processes and signaling	Signal transduction mechanisms	04014::Ras signaling pathway	Regulation of cytoskeletal remodeling and cell spreading by IPP complex components	Ras_Signaling::22q11.2_Deletion_Syndrome	Mitochondria	tr|A0A7I4Y9Q5|A0A7I4Y9Q5_HAECO	Ras suppressor protein 1
HCON_00074520-00002	Y	Y	N	Y	HCON_00074520	NA	NA	GO:0006629::lipid metabolic process	phospholipase	Metabolism	Carbohydrate transport and metabolism	NA	Acyl chain remodelling of PC::Acyl chain remodelling of PE::Hydrolysis of LPC::Acyl chain remodelling of PI	NA	Extracellular	tr|A0A7I4YD76|A0A7I4YD76_HAECO	Phospholipase B-like
HCON_00075300-00002	Y	Y	N	Y	HCON_00075300	GO:0005874::microtubule;GO:0030286::dynein complex;GO:0043186::P granule;GO:0005634::nucleus	GO:0005515::protein binding;GO:0003774::motor activity	GO:0042127::regulation of cell proliferation;GO:0007017::microtubule-based process;GO:0043652::engulfment of apoptotic cell;GO:0035046::pronuclear migration;GO:0006898::receptor-mediated endocytosis;GO:0040011::locomotion;GO:0006915::apoptotic process;GO:0040020::regulation of meiotic nuclear division;GO:0009792::embryo development ending in birth or egg hatching;GO:0002119::nematode larval devel…	Dynein light chain type 1	Cellular processes and signaling	Cytoskeleton	04962::Vasopressin-regulated water reabsorption	MHC class II antigen presentation::Separation of Sister Chromatids::RHO GTPases Activate Formins::COPI-mediated anterograde transport::Resolution of Sister Chromatid Cohesion::HCMV Early Events::EML4 and NUDC in mitotic spindle formation::Mitotic Prometaphase::Macroautophagy::Amplification of signal from unattached kinetochores via a MAD2 inhibitory signal::COPI-independent Golgi-to-ER retrograde…	Ciliary_landscape::Intraflagellar_transport_proteins_binding_to_dynein	Cytoplasm	tr|A0A7I4YA39|A0A7I4YA39_HAECO	Dynein light chain
HCON_00075820-00001	Y	Y	N	N	HCON_00075820	GO:0031430::M band;GO:0016020::membrane	GO:0004198::calcium-dependent cysteine-type endopeptidase activity	GO:0010940::positive regulation of necrotic cell death;GO:0006508::proteolysis	Belongs to the peptidase C2 family	Cellular processes and signaling	Posttranslational modification, protein turnover, chaperones	NA	Degradation of the extracellular matrix	Integrin-mediated_Cell_Adhesion	Cytoplasm	tr|A0A7I4YCY2|A0A7I4YCY2_HAECO	Calpain catalytic domain-containing protein
HCON_00078110-00001	Y	Y	N	Y	HCON_00078110	NA	GO:0008237::metallopeptidase activity;GO:0008270::zinc ion binding;GO:0004177::aminopeptidase activity	GO:0006508::proteolysis	Aminopeptidase I zinc metalloprotease (M18)	Metabolism	Amino acid transport and metabolism	NA	NA	Ciliary_landscape	Cytoplasm	tr|A0A7I4YDS9|A0A7I4YDS9_HAECO	Aspartyl aminopeptidase
HCON_00080560-00001	Y	Y	N	Y	HCON_00080560	GO:0005925::focal adhesion;GO:0005884::actin filament;GO:0097433::dense body;GO:0005886::plasma membrane;GO:0005938::cell cortex	GO:0005524::ATP binding	GO:0040007::growth;GO:0006898::receptor-mediated endocytosis;GO:0007111::meiosis II cytokinesis;GO:0040039::inductive cell migration;GO:0009792::embryo development ending in birth or egg hatching;GO:0002119::nematode larval development;GO:0000281::mitotic cytokinesis;GO:0071688::striated muscle myosin thick filament assembly;GO:0030866::cortical actin cytoskeleton organization;GO:0040035::hermaph…	cytoskeleton organization	Cellular processes and signaling	Cytoskeleton	04015::Rap1 signaling pathway||04510::Focal adhesion||05205::Proteoglycans in cancer||04210::Apoptosis||04919::Thyroid hormone signaling pathway||04921::Oxytocin signaling pathway||04810::Regulation of actin cytoskeleton||04611::Platelet activation||04530::Tight junction||05418::Fluid shear stress and atherosclerosis||05164::Influenza A||04390::Hippo signaling pathway||04520::Adherens junction||0…	HATs acetylate histones::RHO GTPases Activate Formins::Clathrin-mediated endocytosis::Translocation of SLC2A4 (GLUT4) to the plasma membrane::UCH proteinases::Signaling by BRAF and RAF fusions::Factors involved in megakaryocyte development and platelet production::VEGFA-VEGFR2 Pathway::Signaling by moderate kinase activity BRAF mutants::Signaling downstream of RAS mutants::Paradoxical activation …	Focal_Adhesion::Ebola_Virus_Pathway_on_Host::Thermogenesis::Myometrial_Relaxation_and_Contraction_Pathways::Regulation_of_Actin_Cytoskeleton::Fas_Ligand_(FasL)_pathway_and_Stress_induction_of_Heat_Shock_Proteins_(HSP)_regulation::Common_Pathways_Underlying_Drug_Addiction::Pathogenic_Escherichia_coli_infection::Viral_Acute_Myocarditis::Arrhythmogenic_Right_Ventricular_Cardiomyopathy::Mechanoregula…	Cytoskeleton	tr|A0A7I4YE14|A0A7I4YE14_HAECO	Actin
HCON_00086310-00001	Y	Y	N	Y	HCON_00086310	NA	NA	NA	NA	NA	NA	NA	NA	NA	Extracellular	tr|A0A7I4YFS8|A0A7I4YFS8_HAECO	Uncharacterized protein
HCON_00090800-00001	Y	Y	N	Y	HCON_00090800	GO:0030176::integral component of endoplasmic reticulum membrane;GO:0048471::perinuclear region of cytoplasm	GO:0005509::calcium ion binding;GO:0051082::unfolded protein binding	GO:0006457::protein folding;GO:0007275::multicellular organism development;GO:0009408::response to heat;GO:0030968::endoplasmic reticulum unfolded protein response	Calcium-binding protein that interacts with newly synthesized glycoproteins in the endoplasmic reticulum. It may act in assisting protein assembly and or in the retention within the ER of unassembled protein subunits. It seems to play a major role in the quality control apparatus of the ER by the retention of incorrectly folded proteins	Cellular processes and signaling	Posttranslational modification, protein turnover, chaperones	05166::HTLV-I infection||04141::Protein processing in endoplasmic reticulum||04145::Phagosome||04612::Antigen processing and presentation||04918::Thyroid hormone synthesis	MHC class II antigen presentation::Antigen Presentation: Folding, assembly and peptide loading of class I MHC::Calnexin/calreticulin cycle::Maturation of spike protein::Assembly of Viral Components at the Budding Site::Interleukin-35 Signalling::Interleukin-27 signaling	VEGFA-VEGFR2_Signaling_Pathway::Calcium_Regulation_in_the_Cardiac_Cell::Androgen_receptor_signaling_pathway::Photodynamic_therapy-induced_unfolded_protein_response	E.R.	tr|A0A7I4YEQ5|A0A7I4YEQ5_HAECO	Calnexin
HCON_00093255-00001	Y	Y	N	Y	HCON_00093255	NA	NA	NA	serine-type peptidase activity	Cellular processes and signaling	Posttranslational modification, protein turnover, chaperones	NA	Neutrophil degranulation::Intrinsic Pathway of Fibrin Clot Formation	NA	Plasma membrane	tr|A0A7I4YFP2|A0A7I4YFP2_HAECO	Intestinal prolyl carboxypeptidase 2
HCON_00095150-00001	Y	Y	N	N	HCON_00095150	GO:0016020::membrane	GO:0005488::binding;GO:0070011::peptidase activity, acting on L-amino acid peptides	NA	ERAP1-like C-terminal domain	Metabolism	Amino acid transport and metabolism	01100::Metabolic pathways||00480::Glutathione metabolism||04614::Renin-angiotensin system||04640::Hematopoietic cell lineage	Neutrophil degranulation::Metabolism of Angiotensinogen to Angiotensins	Cardiac_Progenitor_Differentiation::Glutathione_metabolism	Cytoplasm	tr|A0A7I4YHY9|A0A7I4YHY9_HAECO	Aminopeptidase
HCON_00096930-00001	Y	Y	N	Y	HCON_00096930	GO:0005773::vacuole;GO:0043005::neuron projection	GO:0000287::magnesium ion binding;GO:0004427::inorganic diphosphatase activity	GO:0009792::embryo development ending in birth or egg hatching;GO:0002119::nematode larval development;GO:0045087::innate immune response;GO:0006796::phosphate-containing compound metabolic process;GO:0000003::reproduction;GO:0040039::inductive cell migration	Inorganic pyrophosphatase	Metabolism	Energy production and conversion	00190::Oxidative phosphorylation	Cytosolic tRNA aminoacylation::Pyrophosphate hydrolysis	NA	Cytoplasm	tr|A0A7I5EA27|A0A7I5EA27_HAECO	Inorganic diphosphatase
HCON_00097845-00001	Y	Y	N	N	HCON_00097845	NA	NA	NA	Domain of unknown function DUF148	Poorly characterized	Function unknown	NA	NA	NA	Extracellular	tr|A0A7I4YGK4|A0A7I4YGK4_HAECO	DUF148 domain-containing protein
HCON_00097860-00001	Y	Y	N	N	HCON_00097860	NA	NA	NA	NA	NA	NA	NA	NA	NA	Extracellular	tr|A0A7I4YIS1|A0A7I4YIS1_HAECO	DUF148 domain-containing protein
HCON_00098390-00001	Y	Y	N	Y	HCON_00098390	NA	NA	NA	mRNA, complete cds	Poorly characterized	Function unknown	NA	NA	NA	Extracellular	tr|A0A7I4YJC1|A0A7I4YJC1_HAECO	DUF148 domain-containing protein
HCON_00099480-00001	Y	Y	N	Y	HCON_00099480	NA	NA	NA	NA	NA	NA	NA	NA	NA	Extracellular	tr|A0A7I5EA81|A0A7I5EA81_HAECO	DUF148 domain-containing protein
HCON_00100790-00001	Y	Y	N	Y	HCON_00100790	NA	NA	NA	NA	NA	NA	NA	NA	NA	Extracellular	tr|A0A7I4YID9|A0A7I4YID9_HAECO	DUF148 domain-containing protein
HCON_00101085-00001	Y	Y	N	N	HCON_00101085	GO:0005829::cytosol;GO:0005886::plasma membrane	GO:0042277::peptide binding;GO:0008270::zinc ion binding;GO:0070006::metalloaminopeptidase activity;GO:0004463::leukotriene-A4 hydrolase activity;GO:0004301::epoxide hydrolase activity	GO:0010883::regulation of lipid storage;GO:0019370::leukotriene biosynthetic process;GO:0043171::peptide catabolic process;GO:2000192::negative regulation of fatty acid transport;GO:0090087::regulation of peptide transport	Leukotriene A4 hydrolase, C-terminal	Metabolism	Amino acid transport and metabolism	01100::Metabolic pathways||00590::Arachidonic acid metabolism	Neutrophil degranulation::Synthesis of Leukotrienes (LT) and Eoxins (EX)::Biosynthesis of D-series resolvins::Biosynthesis of aspirin-triggered D-series resolvins::Biosynthesis of protectins::Biosynthesis of E-series 18(R)-resolvins::Biosynthesis of E-series 18(S)-resolvins	Eicosanoid_Synthesis::Eicosanoid_metabolism_via_Lipo_Oxygenases_(LOX)	Cytoplasm	tr|A0A7I4YJF4|A0A7I4YJF4_HAECO	Aminopeptidase
HCON_00101940-00001	Y	Y	N	Y	HCON_00101940	GO:0005829::cytosol	GO:0050660::flavin adenine dinucleotide binding;GO:0004791::thioredoxin-disulfide reductase activity	GO:0098869::cellular oxidant detoxification;GO:0042395::ecdysis, collagen and cuticulin-based cuticle;GO:0045454::cell redox homeostasis;GO:0055114::oxidation-reduction process	Belongs to the class-I pyridine nucleotide-disulfide oxidoreductase family	Metabolism	Energy production and conversion	00240::Pyrimidine metabolism||00450::Selenocompound metabolism	PPARA activates gene expression::TP53 Regulates Metabolic Genes::Detoxification of Reactive Oxygen Species::Interconversion of nucleotide di- and triphosphates::Uptake and function of diphtheria toxin::Metabolism of ingested H2SeO4 and H2SeO3 into H2Se::Metabolism of ingested MeSeO2H into MeSeH	Nuclear_Receptors_Meta-Pathway::NRF2_pathway::Oxidative_Stress	Mitochondria	tr|A0A7I4YI73|A0A7I4YI73_HAECO	Thioredoxin reductase 1
HCON_00104070-00001	Y	Y	N	Y	HCON_00104070	GO:0016021::integral component of membrane;GO:0008250::oligosaccharyltransferase complex	GO:0004579::dolichyl-diphosphooligosaccharide-protein glycotransferase activity	GO:0018279::protein N-linked glycosylation via asparagine;GO:0007275::multicellular organism development;GO:0065007::biological regulation	Essential subunit of the N-oligosaccharyl transferase (OST) complex which catalyzes the transfer of a high mannose oligosaccharide from a lipid-linked oligosaccharide donor to an asparagine residue within an Asn-X-Ser Thr consensus motif in nascent polypeptide chains	Metabolism	Carbohydrate transport and metabolism	01100::Metabolic pathways||04141::Protein processing in endoplasmic reticulum||00510::N-Glycan biosynthesis	SRP-dependent cotranslational protein targeting to membrane::Asparagine N-linked glycosylation	Proteasome_Degradation	E.R.	tr|A0A7I4YJB4|A0A7I4YJB4_HAECO	Dolichyl-diphosphooligosaccharide--protein glycosyltransferase subunit 1
HCON_00106860-00001	Y	Y	N	N	HCON_00106860	GO:0005737::cytoplasm	GO:0004801::sedoheptulose-7-phosphate:D-glyceraldehyde-3-phosphate glyceronetransferase activity	GO:0005975::carbohydrate metabolic process;GO:0006098::pentose-phosphate shunt	Transaldolase is important for the balance of metabolites in the pentose-phosphate pathway	Metabolism	Coenzyme transport and metabolism	01100::Metabolic pathways||01200::Carbon metabolism||01230::Biosynthesis of amino acids||00030::Pentose phosphate pathway	Gene and protein expression by JAK-STAT signaling after Interleukin-12 stimulation::Pentose phosphate pathway::Insulin effects increased synthesis of Xylulose-5-Phosphate::TALDO1 deficiency: failed conversion of SH7P, GA3P to Fru(6)P, E4P::TALDO1 deficiency: failed conversion of Fru(6)P, E4P to SH7P, GA3P	Metabolic_reprogramming_in_colon_cancer::Cori_Cycle::Pentose_Phosphate_Metabolism	Cytoplasm	tr|A0A7I5EAJ8|A0A7I5EAJ8_HAECO	Transaldolase
HCON_00107720-00001	Y	Y	N	N	HCON_00107720	NA	NA	NA	NA	NA	NA	NA	NA	NA	Extracellular	tr|A0A7I4YKD8|A0A7I4YKD8_HAECO	Hyphal_reg_CWP domain-containing protein
HCON_00108480-00001	Y	Y	N	N	HCON_00108480	NA	GO:0016491::oxidoreductase activity	GO:0040035::hermaphrodite genitalia development;GO:0002119::nematode larval development;GO:0040011::locomotion;GO:0019915::lipid storage;GO:0055114::oxidation-reduction process	Belongs to the short-chain dehydrogenases reductases (SDR) family	Metabolism	Secondary metabolites biosynthesis, transport and catabolism	01100::Metabolic pathways||05010::Alzheimer's disease||00280::Valine, leucine and isoleucine degradation	Branched-chain amino acid catabolism::tRNA modification in the mitochondrion::tRNA processing in the mitochondrion::rRNA processing in the mitochondrion	Alzheimers_Disease::Valproic_acid_pathway	Cytoplasm	tr|A0A7I5EAR3|A0A7I5EAR3_HAECO	Short-chain dehydrogenase reductase SDR domain containing protein
HCON_00110040-00001	Y	Y	N	N	HCON_00110040	GO:0005747::mitochondrial respiratory chain complex I;GO:0045272::plasma membrane respiratory chain complex I	GO:0051537::2 iron, 2 sulfur cluster binding;GO:0008137::NADH dehydrogenase (ubiquinone) activity;GO:0046872::metal ion binding	GO:0006120::mitochondrial electron transport, NADH to ubiquinone;GO:0002119::nematode larval development;GO:0009792::embryo development ending in birth or egg hatching	Thioredoxin-like [2Fe-2S] ferredoxin	Metabolism	Energy production and conversion	01100::Metabolic pathways||05010::Alzheimer's disease||05016::Huntington's disease||04932::Non-alcoholic fatty liver disease (NAFLD)||05012::Parkinson's disease||00190::Oxidative phosphorylation	Respiratory electron transport::Complex I biogenesis	Electron_Transport_Chain_(OXPHOS_system_in_mitochondria)::Mitochondrial_complex_I_assembly_model_OXPHOS_system::Oxidative_phosphorylation	Mitochondria	tr|A0A7I4YKC6|A0A7I4YKC6_HAECO	NADH dehydrogenase [ubiquinone] flavoprotein 2, mitochondrial
HCON_00110240-00001	Y	Y	N	N	HCON_00110240	GO:0005884::actin filament	GO:0005515::protein binding	GO:0071526::semaphorin-plexin signaling pathway;GO:0007411::axon guidance;GO:0007015::actin filament organization;GO:0061038::uterus morphogenesis;GO:0007413::axonal fasciculation	Filamin-type immunoglobulin domains	Cellular processes and signaling	Cytoskeleton	04510::Focal adhesion||05205::Proteoglycans in cancer||04010::MAPK signaling pathway||05132::Salmonella infection	Platelet degranulation ::RHO GTPases activate PAKs::Cell-extracellular matrix interactions::GP1b-IX-V activation signalling::OAS antiviral response	Focal_Adhesion::Ebola_Virus_Pathway_on_Host::MAPK_Signaling_Pathway::Prolactin_Signaling_Pathway::Androgen_receptor_signaling_pathway::Joubert_Syndrome::Hypothesized_Pathways_in_Pathogenesis_of_Cardiovascular_Disease	Nucleus	tr|A0A7I4YJK2|A0A7I4YJK2_HAECO	Filamin-C
HCON_00110610-00001	Y	Y	N	N	HCON_00110610	NA	GO:0003723::RNA binding	NA	TROVE domain	Poorly characterized	Function unknown	05322::Systemic lupus erythematosus	NA	NA	Cytoplasm	tr|A0A7I4YLZ9|A0A7I4YLZ9_HAECO	TROVE domain-containing protein
HCON_00111290-00001	Y	Y	N	N	HCON_00111290	NA	GO:0004602::glutathione peroxidase activity	GO:0098869::cellular oxidant detoxification;GO:0055114::oxidation-reduction process;GO:0006979::response to oxidative stress	Belongs to the glutathione peroxidase family	Cellular processes and signaling	Posttranslational modification, protein turnover, chaperones	00480::Glutathione metabolism||04918::Thyroid hormone synthesis||00590::Arachidonic acid metabolism	Synthesis of 5-eicosatetraenoic acids::Synthesis of 12-eicosatetraenoic acid derivatives::Synthesis of 15-eicosatetraenoic acid derivatives	Metapathway_biotransformation_Phase_I_and_II::One_carbon_metabolism_and_related_pathways::Ferroptosis::Glutathione_metabolism	Cytoplasm	tr|A0A7I4YKN9|A0A7I4YKN9_HAECO	Glutathione peroxidase
HCON_00112110-00001	Y	Y	N	Y	HCON_00112110	GO:0016021::integral component of membrane;GO:0005788::endoplasmic reticulum lumen	GO:0005524::ATP binding;GO:0051082::unfolded protein binding	GO:0006457::protein folding;GO:0000003::reproduction;GO:0019915::lipid storage;GO:0002119::nematode larval development;GO:0040011::locomotion;GO:0006898::receptor-mediated endocytosis;GO:0009792::embryo development ending in birth or egg hatching;GO:0006950::response to stress	Hsp90 protein	Cellular processes and signaling	Posttranslational modification, protein turnover, chaperones	05200::Pathways in cancer||04151::PI3K-Akt signaling pathway||04141::Protein processing in endoplasmic reticulum||05418::Fluid shear stress and atherosclerosis||04915::Estrogen signaling pathway||05215::Prostate cancer||04657::IL-17 signaling pathway||04918::Thyroid hormone synthesis	Trafficking and processing of endosomal TLR::Regulation of Insulin-like Growth Factor (IGF) transport and uptake by IGFBPs::Scavenging by Class A Receptors::Post-translational protein phosphorylation::Interleukin-4 and Interleukin-13 signaling::ATF6 (ATF6-alpha) activates chaperone genes	Focal_Adhesion-PI3K-Akt-mTOR-signaling_pathway::PI3K-Akt_Signaling_Pathway::Sudden_Infant_Death_Syndrome_(SIDS)_Susceptibility_Pathways::Prion_disease_pathway::Photodynamic_therapy-induced_unfolded_protein_response	E.R.	tr|A0A7I5EAY0|A0A7I5EAY0_HAECO	ATP-binding region and Heat shock protein Hsp90 domain containing protein
HCON_00113570-00001	Y	Y	N	N	HCON_00113570	NA	GO:0003779::actin binding;GO:0005509::calcium ion binding	NA	Calponin homology domain	Cellular processes and signaling	Cytoskeleton	NA	Gene and protein expression by JAK-STAT signaling after Interleukin-12 stimulation	Mesodermal_Commitment_Pathway	Cytoplasm	tr|A0A7I4YMV2|A0A7I4YMV2_HAECO	Ca2+-binding actin-bundling protein
HCON_00116270-00001	Y	Y	N	Y	HCON_00116270	GO:0016021::integral component of membrane;GO:0045121::membrane raft;GO:0033180::proton-transporting V-type ATPase, V1 domain	GO:0046961::proton-transporting ATPase activity, rotational mechanism;GO:0046933::proton-transporting ATP synthase activity, rotational mechanism	GO:0015991::ATP hydrolysis coupled proton transport	Vacuolar ATP synthase subunit S1 (ATP6S1)	Metabolism	Energy production and conversion	01100::Metabolic pathways||04142::Lysosome||05152::Tuberculosis||00190::Oxidative phosphorylation||04145::Phagosome||05161::Hepatitis B||05120::Epithelial cell signaling in Helicobacter pylori infection||05110::Vibrio cholerae infection||05323::Rheumatoid arthritis	NA	NA	E.R.	tr|A0A6F7PH85|A0A6F7PH85_HAECO	Vacuolar ATP synthase subunit S1
HCON_00119940-00001	Y	Y	N	N	HCON_00119940	NA	NA	NA	NA	NA	NA	NA	NA	NA	Extracellular	tr|A0A7I5EBC1|A0A7I5EBC1_HAECO	Protein C23H5.8, isoform c
HCON_00122830-00001	Y	Y	N	N	HCON_00122830	GO:0046540::U4/U6 x U5 tri-snRNP complex;GO:0019013::viral nucleocapsid;GO:0016021::integral component of membrane	GO:0003723::RNA binding;GO:0016740::transferase activity	GO:0000398::mRNA splicing, via spliceosome	LSM domain	Information storage and processing	RNA processing and modification	03040::Spliceosome||03018::RNA degradation	mRNA Splicing - Major Pathway	NA	Cytoplasm	tr|A0A7I4YN43|A0A7I4YN43_HAECO	U6 snRNA-associated Sm-like protein LSm8
HCON_00124270-00001	Y	Y	N	N	HCON_00124270	NA	GO:0005524::ATP binding	GO:0044763::single-organism cellular process;GO:0006351::transcription, DNA-templated;GO:0031445::regulation of heterochromatin assembly	Thought to form a complex that enhances transcription from repetitive DNA sequences by modulating chromatin structure	Information storage and processing	Replication, recombination and repair	04141::Protein processing in endoplasmic reticulum||05134::Legionellosis	TFAP2 (AP-2) family regulates transcription of growth factors and their receptors	Gastric_Cancer_Network_2	Nucleus	tr|A0A7I4YPL0|A0A7I4YPL0_HAECO	Bromo domain-containing protein
HCON_00126390-00001	Y	Y	N	N	HCON_00126390	NA	NA	NA	Protein of unknown function (DUF229)	Poorly characterized	Function unknown	NA	NA	NA	Mitochondria	tr|A0A7I4YRW2|A0A7I4YRW2_HAECO	Uncharacterized protein
HCON_00127480-00001	Y	Y	N	N	HCON_00127480	GO:0016021::integral component of membrane;GO:0005783::endoplasmic reticulum	NA	GO:0060548::negative regulation of cell death;GO:0030154::cell differentiation	Protein of unknown function, DUF255	Poorly characterized	Function unknown	00480::Glutathione metabolism	NA	NA	Extracellular	tr|A0A7I4YS32|A0A7I4YS32_HAECO	Thioredoxin domain-containing protein
HCON_00131190-00001	Y	Y	N	N	HCON_00131190	GO:0005875::microtubule associated complex	GO:0004803::transposase activity;GO:0016874::ligase activity;GO:0061631::ubiquitin conjugating enzyme activity;GO:0031625::ubiquitin protein ligase binding;GO:0005524::ATP binding;GO:0061630::ubiquitin protein ligase activity	GO:0000209::protein polyubiquitination;GO:0007067::mitotic nuclear division;GO:0045676::regulation of R7 cell differentiation;GO:0031647::regulation of protein stability;GO:0042787::protein ubiquitination involved in ubiquitin-dependent protein catabolic process;GO:0030718::germ-line stem cell population maintenance;GO:0051276::chromosome organization;GO:0006313::transposition, DNA-mediated;GO:00…	Belongs to the ubiquitin-conjugating enzyme family	Cellular processes and signaling	Posttranslational modification, protein turnover, chaperones	04141::Protein processing in endoplasmic reticulum||04120::Ubiquitin mediated proteolysis||04013::MAPK signaling pathway - fly||04624::Toll and Imd signaling pathway	Antigen processing: Ubiquitination & Proteasome degradation::Neddylation::Peroxisomal protein import::Oxygen-dependent proline hydroxylation of Hypoxia-inducible Factor Alpha::E3 ubiquitin ligases ubiquitinate target proteins::Downregulation of SMAD2/3:SMAD4 transcriptional activity::Negative regulators of DDX58/IFIH1 signaling::Signaling by BMP::IKK complex recruitment mediated by RIP1::TICAM1, …	Proteasome_Degradation	Cytoplasm	tr|A0A7I4YSD7|A0A7I4YSD7_HAECO	UBC core domain-containing protein
HCON_00133410-00003	Y	Y	N	Y	HCON_00133410	GO:0005865::striated muscle thin filament;GO:0055120::striated muscle dense body	GO:0003779::actin binding;GO:0005509::calcium ion binding	GO:0009792::embryo development ending in birth or egg hatching;GO:0007067::mitotic nuclear division;GO:0030163::protein catabolic process	Ca2+ insensitive EF hand	Cellular processes and signaling	Cytoskeleton	04510::Focal adhesion||05146::Amoebiasis||04810::Regulation of actin cytoskeleton||04530::Tight junction||05203::Viral carcinogenesis||04520::Adherens junction||05322::Systemic lupus erythematosus||04670::Leukocyte transendothelial migration	Platelet degranulation ::RAF/MAP kinase cascade::Striated Muscle Contraction::Assembly and cell surface presentation of NMDA receptors::Negative regulation of NMDA receptor-mediated neuronal transmission::Ras activation upon Ca2+ influx through NMDA receptor::Unblocking of NMDA receptors, glutamate binding and activation::Long-term potentiation::Nephrin family interactions	Striated_Muscle_Contraction_Pathway::NO-cGMP-PKG_mediated_Neuroprotection::Arrhythmogenic_Right_Ventricular_Cardiomyopathy	Cytoplasm	tr|A0A7I4YQE1|A0A7I4YQE1_HAECO	Alpha-actinin, sarcomeric
HCON_00133890-00001	Y	Y	N	N	HCON_00133890	GO:0005834::heterotrimeric G-protein complex	GO:0004871::signal transducer activity;GO:0046872::metal ion binding;GO:0031683::G-protein beta/gamma-subunit complex binding;GO:0003924::GTPase activity;GO:0001664::G-protein coupled receptor binding;GO:0005525::GTP binding	GO:0007188::adenylate cyclase-modulating G-protein coupled receptor signaling pathway	Guanine nucleotide-binding proteins (G proteins) are involved as modulators or transducers in various transmembrane signaling systems	Cellular processes and signaling	Cell cycle control, cell division, chromosome partitioning	04015::Rap1 signaling pathway||04921::Oxytocin signaling pathway||05034::Alcoholism||04728::Dopaminergic synapse||04713::Circadian entrainment||04724::Glutamatergic synapse||04726::Serotonergic synapse||04723::Retrograde endocannabinoid signaling||04915::Estrogen signaling pathway||04916::Melanogenesis||04725::Cholinergic synapse||04727::GABAergic synapse||05145::Toxoplasmosis||05032::Morphine ad…	Ca2+ pathway::Cooperation of PDCL (PhLP1) and TRiC/CCT in G-protein beta folding::G-protein activation::PLC beta mediated events	Calcium_Regulation_in_the_Cardiac_Cell::Corticotropin-releasing_hormone_signaling_pathway::G_Protein_Signaling_Pathways::Human_Thyroid_Stimulating_Hormone_(TSH)_signaling_pathway::Rett_syndrome_causing_genes::Purinergic_signaling	Cytoplasm	tr|A0A7I5EC45|A0A7I5EC45_HAECO	Guanine nucleotide-binding protein G(I) subunit alpha
HCON_00134085-00001	Y	Y	N	N	HCON_00134085	NA	NA	NA	AdoMet dependent proline di-methyltransferase	Metabolism	Lipid transport and metabolism	00564::Glycerophospholipid metabolism	NA	NA	Cytoplasm	tr|A0A7I4YU02|A0A7I4YU02_HAECO	Phosphoethanolamine N-methyltransferase 2; Phospholethanolamine N-methyltransferase 2
HCON_00134220-00001	Y	Y	N	Y	HCON_00134220	NA	NA	NA	Belongs to the spectrin family	Cellular processes and signaling	Cytoskeleton	NA	COPI-mediated anterograde transport::RAF/MAP kinase cascade::Interaction between L1 and Ankyrins::Nephrin family interactions::NCAM signaling for neurite out-growth	Sudden_Infant_Death_Syndrome_(SIDS)_Susceptibility_Pathways::TGF-beta_Signaling_Pathway	Cytoplasm	tr|A0A7I5EC54|A0A7I5EC54_HAECO	Spectrin beta chain
HCON_00134310-00001	Y	Y	N	N	HCON_00134310	NA	NA	NA	May be a globin and may play a role in oxygen transport	Metabolism	Energy production and conversion	NA	NA	NA	Extracellular	tr|A0A7I5EC57|A0A7I5EC57_HAECO	GLOBIN domain-containing protein
HCON_00134510-00001	Y	Y	N	N	HCON_00134510	NA	NA	NA	NA	NA	NA	NA	NA	NA	Extracellular	tr|A0A7I4YRC0|A0A7I4YRC0_HAECO	DUF148 domain-containing protein
HCON_00135061-00001	Y	Y	N	Y	HCON_00135061	GO:0045121::membrane raft;GO:0005884::actin filament;GO:0005865::striated muscle thin filament;GO:0005938::cell cortex	GO:0005524::ATP binding;GO:0005200::structural constituent of cytoskeleton	GO:0040007::growth;GO:0006898::receptor-mediated endocytosis;GO:0007111::meiosis II cytokinesis;GO:0007517::muscle organ development;GO:0006915::apoptotic process;GO:0040039::inductive cell migration;GO:0009792::embryo development ending in birth or egg hatching;GO:0002119::nematode larval development;GO:0000281::mitotic cytokinesis;GO:0071688::striated muscle myosin thick filament assembly;GO:00…	cortical actin cytoskeleton organization	Cellular processes and signaling	Cytoskeleton	04015::Rap1 signaling pathway||04510::Focal adhesion||05205::Proteoglycans in cancer||04210::Apoptosis||04919::Thyroid hormone signaling pathway||04921::Oxytocin signaling pathway||04810::Regulation of actin cytoskeleton||04611::Platelet activation||04530::Tight junction||05418::Fluid shear stress and atherosclerosis||05164::Influenza A||04390::Hippo signaling pathway||04520::Adherens junction||0…	HATs acetylate histones::RHO GTPases Activate Formins::Clathrin-mediated endocytosis::Translocation of SLC2A4 (GLUT4) to the plasma membrane::UCH proteinases::Signaling by BRAF and RAF fusions::Factors involved in megakaryocyte development and platelet production::VEGFA-VEGFR2 Pathway::Signaling by moderate kinase activity BRAF mutants::Signaling downstream of RAS mutants::Paradoxical activation …	Focal_Adhesion::Ebola_Virus_Pathway_on_Host::Thermogenesis::Myometrial_Relaxation_and_Contraction_Pathways::Regulation_of_Actin_Cytoskeleton::Fas_Ligand_(FasL)_pathway_and_Stress_induction_of_Heat_Shock_Proteins_(HSP)_regulation::Common_Pathways_Underlying_Drug_Addiction::Pathogenic_Escherichia_coli_infection::Viral_Acute_Myocarditis::Arrhythmogenic_Right_Ventricular_Cardiomyopathy::Mechanoregula…	Cytoskeleton	tr|W6NC74|W6NC74_HAECO	Actin actin domain containing protein
HCON_00135300-00002	Y	Y	N	Y	HCON_00135300	GO:0005789::endoplasmic reticulum membrane	GO:0005528::FK506 binding;GO:0051879::Hsp90 protein binding;GO:0003755::peptidyl-prolyl cis-trans isomerase activity	GO:0000413::protein peptidyl-prolyl isomerization;GO:0061077::chaperone-mediated protein folding	FKBP-type peptidyl-prolyl cis-trans isomerase	Cellular processes and signaling	Posttranslational modification, protein turnover, chaperones	04915::Estrogen signaling pathway	Estrogen-dependent gene expression::HSP90 chaperone cycle for steroid hormone receptors (SHR)::ESR-mediated signaling::Attenuation phase	Androgen_receptor_signaling_pathway	Cytoplasm	tr|A0A6F7PVL7|A0A6F7PVL7_HAECO	Peptidylprolyl isomerase
HCON_00136710-00001	Y	Y	N	N	HCON_00136710	NA	NA	NA	Belongs to the CRISP family	Poorly characterized	Function unknown	NA	Neutrophil degranulation	NA	Extracellular	tr|A0A7I4YSY8|A0A7I4YSY8_HAECO	SCP domain-containing protein
HCON_00140090-00001	Y	Y	N	N	HCON_00140090	NA	NA	GO:0019915::lipid storage	Peptidase family M28	Cellular processes and signaling	Posttranslational modification, protein turnover, chaperones	NA	Neutrophil degranulation	NA	E.R.	tr|A0A7I4YT21|A0A7I4YT21_HAECO	Glutaminyl-peptide cyclotransferase
HCON_00140840-00002	Y	Y	N	Y	HCON_00140840	GO:0005739::mitochondrion	GO:0051536::iron-sulfur cluster binding;GO:0043167::ion binding	GO:0044763::single-organism cellular process	Pyridine nucleotide-disulphide oxidoreductase	Poorly characterized	Function unknown	NA	Branched-chain amino acid catabolism::Citric acid cycle (TCA cycle)::Glyoxylate metabolism and glycine degradation::Signaling by Retinoic Acid::Pyruvate metabolism::Regulation of pyruvate dehydrogenase (PDH) complex::Lysine catabolism::Glycine degradation	22q11.2_Deletion_Syndrome	Cytoplasm	tr|A0A7I4YVU7|A0A7I4YVU7_HAECO	Rieske domain-containing protein
HCON_00141140-00001	Y	Y	N	Y	HCON_00141140	GO:0030176::integral component of endoplasmic reticulum membrane	NA	NA	Reticulon	Cellular processes and signaling	Intracellular trafficking, secretion, and vesicular transport	NA	Axonal growth inhibition (RHOA activation)	Spinal_Cord_Injury	Plasma membrane	tr|A0A7I4YTC2|A0A7I4YTC2_HAECO	Reticulon-like protein
HCON_00141940-00001	Y	Y	N	N	HCON_00141940	NA	NA	NA	Belongs to the CRISP family	Poorly characterized	Function unknown	NA	Neutrophil degranulation	NA	Extracellular	tr|A0A6F7PPN1|A0A6F7PPN1_HAECO	SCP domain-containing protein
HCON_00143920-00001	Y	Y	N	Y	HCON_00143920	NA	NA	NA	Belongs to the CRISP family	Poorly characterized	Function unknown	NA	Neutrophil degranulation	NA	Extracellular	tr|O45132|O45132_HAECO	40 kDa excretory and secretory protein
HCON_00145570-00001	Y	Y	N	N	HCON_00145570	NA	GO:0016740::transferase activity	NA	Rhodanese Homology Domain	Cellular processes and signaling	Defense mechanisms	01100::Metabolic pathways||00270::Cysteine and methionine metabolism||00920::Sulfur metabolism||04122::Sulfur relay system	Degradation of cysteine and homocysteine::Sulfide oxidation to sulfate	Amino_Acid_metabolism::Trans-sulfuration_pathway::Cysteine_and_methionine_catabolism	Cytoplasm	tr|A0A7I5ECJ1|A0A7I5ECJ1_HAECO	Sulfurtransferase
HCON_00145720-00001	Y	Y	N	Y	HCON_00145720	GO:0005739::mitochondrion	GO:0004736::pyruvate carboxylase activity;GO:0046872::metal ion binding;GO:0003677::DNA binding;GO:0009374::biotin binding;GO:0005524::ATP binding;GO:0004075::biotin carboxylase activity	GO:0008340::determination of adult lifespan;GO:0006090::pyruvate metabolic process;GO:0006094::gluconeogenesis	Catalyzes a 2-step reaction, involving the ATP-dependent carboxylation of the covalently attached biotin in the first step and the transfer of the carboxyl group to pyruvate in the second	Metabolism	Energy production and conversion	01100::Metabolic pathways||01200::Carbon metabolism||00620::Pyruvate metabolism||01230::Biosynthesis of amino acids||00020::Citrate cycle (TCA cycle)	Gluconeogenesis::Defective HLCS causes multiple carboxylase deficiency::Biotin transport and metabolism	Amino_Acid_metabolism::Glycolysis_and_Gluconeogenesis::Fatty_Acid_Biosynthesis::TCA_Cycle_and_Deficiency_of_Pyruvate_Dehydrogenase_complex_(PDHc)::Alanine_and_aspartate_metabolism	Mitochondria	tr|A0A7I4YXJ9|A0A7I4YXJ9_HAECO	Pyruvate carboxylase
HCON_00147540-00001	Y	Y	N	N	HCON_00147540	NA	GO:0072572::poly-ADP-D-ribose binding;GO:0061630::ubiquitin protein ligase activity	GO:0016055::Wnt signaling pathway;GO:0016567::protein ubiquitination	Domain of unknown function (DUF1794)	Poorly characterized	Function unknown	NA	NA	NA	Extracellular	tr|A0A7I5ECW5|A0A7I5ECW5_HAECO	THAP4_heme-bd domain-containing protein
HCON_00150940-00001	Y	Y	N	N	HCON_00150940	GO:0005737::cytoplasm	GO:0051879::Hsp90 protein binding;GO:0030544::Hsp70 protein binding;GO:0042030::ATPase inhibitor activity	GO:0032780::negative regulation of ATPase activity;GO:0000003::reproduction;GO:0008340::determination of adult lifespan;GO:0009408::response to heat	Tetratricopeptide repeat	Cellular processes and signaling	Posttranslational modification, protein turnover, chaperones	05020::Prion diseases	HSP90 chaperone cycle for steroid hormone receptors (SHR)	VEGFA-VEGFR2_Signaling_Pathway	Cytoplasm	tr|A0A7I5ECS9|A0A7I5ECS9_HAECO	Stress-induced-phosphoprotein 1
HCON_00152310-00001	Y	Y	N	N	HCON_00152310	NA	NA	GO:0002119::nematode larval development	Endoribonuclease L-PSP	Information storage and processing	Translation, ribosomal structure and biogenesis	NA	Threonine catabolism	NA	Plasma membrane	tr|A0A7I4YZF3|A0A7I4YZF3_HAECO	Translation initiation inhibitor
HCON_00153740-00002	Y	Y	N	Y	HCON_00153740	GO:0005865::striated muscle thin filament;GO:0030529::intracellular ribonucleoprotein complex	GO:0051015::actin filament binding	GO:0008340::determination of adult lifespan;GO:0043652::engulfment of apoptotic cell;GO:0040007::growth;GO:0040011::locomotion;GO:0051014::actin filament severing;GO:0030240::skeletal muscle thin filament assembly;GO:0071689::muscle thin filament assembly;GO:0009792::embryo development ending in birth or egg hatching;GO:0002119::nematode larval development;GO:0030163::protein catabolic process;GO…	Belongs to the actin-binding proteins ADF family	Cellular processes and signaling	Cytoskeleton	04810::Regulation of actin cytoskeleton||04360::Axon guidance||04666::Fc gamma R-mediated phagocytosis||05133::Pertussis	Platelet degranulation ::Gene and protein expression by JAK-STAT signaling after Interleukin-12 stimulation::Regulation of actin dynamics for phagocytic cup formation::EPHB-mediated forward signaling::RHO GTPases Activate ROCKs::Sema3A PAK dependent Axon repulsion	Regulation_of_Actin_Cytoskeleton::Leptin_signaling_pathway::G13_Signaling_Pathway	Cytoplasm	tr|A0A6F7PN58|A0A6F7PN58_HAECO	ADF-H domain-containing protein
HCON_00154600-00002	Y	Y	N	Y	HCON_00154600	GO:0005576::extracellular region	NA	NA	NA	NA	NA	NA	NA	NA	Extracellular	tr|A0A7I4YXK1|A0A7I4YXK1_HAECO	15 kDa excretory/secretory protein
HCON_00155110-00001	Y	Y	N	N	HCON_00155110	NA	NA	NA	NA	NA	NA	NA	NA	NA	Extracellular	tr|A0A7I4YXG4|A0A7I4YXG4_HAECO	Relaxase
HCON_00155910-00001	Y	Y	N	N	HCON_00155910	GO:0005829::cytosol;GO:0030424::axon;GO:0043025::neuronal cell body	GO:0004719::protein-L-isoaspartate (D-aspartate) O-methyltransferase activity	GO:0010506::regulation of autophagy;GO:0008340::determination of adult lifespan;GO:0042594::response to starvation;GO:0006479::protein methylation;GO:0018197::peptidyl-aspartic acid modification;GO:0033555::multicellular organismal response to stress;GO:0009792::embryo development ending in birth or egg hatching	Protein-L-isoaspartate(D-aspartate) O-methyltransferase (PCMT)	Cellular processes and signaling	Posttranslational modification, protein turnover, chaperones	NA	Protein repair	NA	Mitochondria	tr|A0A7I4YXR0|A0A7I4YXR0_HAECO	Protein-L-isoaspartate O-methyltransferase
HCON_00156030-00003	Y	Y	N	Y	HCON_00156030	GO:0005829::cytosol;GO:0005739::mitochondrion	GO:0042802::identical protein binding;GO:0030170::pyridoxal phosphate binding;GO:0004069::L-aspartate:2-oxoglutarate aminotransferase activity;GO:0080130::L-phenylalanine:2-oxoglutarate aminotransferase activity	GO:0006536::glutamate metabolic process;GO:0006103::2-oxoglutarate metabolic process;GO:0006532::aspartate biosynthetic process	Aminotransferase class I and II	Metabolism	Amino acid transport and metabolism	01100::Metabolic pathways||01200::Carbon metabolism||00270::Cysteine and methionine metabolism||01230::Biosynthesis of amino acids||00330::Arginine and proline metabolism||00250::Alanine, aspartate and glutamate metabolism||00350::Tyrosine metabolism||00360::Phenylalanine metabolism||01210::2-Oxocarboxylic acid metabolism||00220::Arginine biosynthesis||00400::Phenylalanine, tyrosine and tryptopha…	Gluconeogenesis::Aspartate and asparagine metabolism::Methionine salvage pathway	Amino_Acid_metabolism::Glycolysis_and_Gluconeogenesis::Trans-sulfuration_pathway::Alanine_and_aspartate_metabolism	Cytoplasm	tr|A0A7I4YXS0|A0A7I4YXS0_HAECO	Aspartate aminotransferase
HCON_00156220-00001	Y	Y	N	N	HCON_00156220	GO:0005739::mitochondrion	GO:0008260::3-oxoacid CoA-transferase activity	GO:0046952::ketone body catabolic process	Key enzyme for ketone body catabolism. Transfers the CoA moiety from succinate to acetoacetate. Formation of the enzyme-CoA intermediate proceeds via an unstable anhydride species formed between the carboxylate groups of the enzyme and substrate	Metabolism	Energy production and conversion	00280::Valine, leucine and isoleucine degradation||00650::Butanoate metabolism||00072::Synthesis and degradation of ketone bodies	Utilization of Ketone Bodies	Ketogenesis_and_Ketolysis::Synthesis_and_Degradation_of_Ketone_Bodies	Mitochondria	tr|A0A7I4YYS2|A0A7I4YYS2_HAECO	Succinyl-CoA:3-ketoacid-coenzyme A transferase
HCON_00156285-00001	Y	Y	N	Y	HCON_00156285	GO:0016021::integral component of membrane	GO:0008237::metallopeptidase activity;GO:0008270::zinc ion binding;GO:0004177::aminopeptidase activity	GO:0006508::proteolysis	ERAP1-like C-terminal domain	Metabolism	Amino acid transport and metabolism	01100::Metabolic pathways||00480::Glutathione metabolism||04614::Renin-angiotensin system||04640::Hematopoietic cell lineage	Neutrophil degranulation::Metabolism of Angiotensinogen to Angiotensins	Cardiac_Progenitor_Differentiation::Glutathione_metabolism	E.R.	tr|A0A7I4YWE5|A0A7I4YWE5_HAECO	Aminopeptidase
HCON_00157510-00001	Y	Y	N	N	HCON_00157510	NA	NA	NA	Belongs to the serpin family	Cellular processes and signaling	Defense mechanisms	05146::Amoebiasis	Regulation of Insulin-like Growth Factor (IGF) transport and uptake by IGFBPs::Post-translational protein phosphorylation::Intrinsic Pathway of Fibrin Clot Formation::Common Pathway of Fibrin Clot Formation	Complement_and_Coagulation_Cascades	Extracellular	tr|A0A7I4YY47|A0A7I4YY47_HAECO	SERPIN domain-containing protein
HCON_00158410-00001	Y	Y	N	N	HCON_00158410	NA	NA	NA	Transport and Golgi organisation 2	Poorly characterized	Function unknown	NA	NA	NA	Cytoplasm	tr|A0A7I4YZZ6|A0A7I4YZZ6_HAECO	NRDE family protein
HCON_00158870-00001	Y	Y	N	N	HCON_00158870	NA	GO:0005509::calcium ion binding;GO:0003743::translation initiation factor activity	GO:0006413::translational initiation;GO:0040011::locomotion	calcium ion binding	Cellular processes and signaling	Signal transduction mechanisms	NA	Hyaluronan uptake and degradation	Alzheimers_Disease	Cytoplasm	tr|A0A7I4YZD5|A0A7I4YZD5_HAECO	Ca2+/calmodulin-dependent protein phosphatase calcineurin subunit b
HCON_00158930-00001	Y	Y	N	N	HCON_00158930	GO:0016021::integral component of membrane;GO:0005783::endoplasmic reticulum	GO:0003756::protein disulfide isomerase activity;GO:0015035::protein disulfide oxidoreductase activity	GO:0055114::oxidation-reduction process;GO:0018991::oviposition;GO:0034976::response to endoplasmic reticulum stress;GO:0006457::protein folding;GO:0045454::cell redox homeostasis;GO:0006464::cellular protein modification process;GO:0010171::body morphogenesis;GO:0040011::locomotion;GO:0040018::positive regulation of multicellular organism growth	Thioredoxin	Metabolism	Energy production and conversion	NA	Platelet degranulation	VEGFA-VEGFR2_Signaling_Pathway::Photodynamic_therapy-induced_unfolded_protein_response	Plasma membrane	tr|A0A7I4YX24|A0A7I4YX24_HAECO	Thioredoxin domain-containing protein
HCON_00160130-00001	Y	Y	N	N	HCON_00160130	NA	GO:0051087::chaperone binding;GO:0001671::ATPase activator activity	GO:0006950::response to stress;GO:0032781::positive regulation of ATPase activity	Activator of Hsp90 ATPase, N-terminal	Cellular processes and signaling	Posttranslational modification, protein turnover, chaperones	NA	NA	NA	Cytoplasm	tr|A0A7I4Z131|A0A7I4Z131_HAECO	Aha1_N domain-containing protein
HCON_00160600-00001	Y	Y	N	N	HCON_00160600	GO:0016324::apical plasma membrane;GO:0005737::cytoplasm	GO:0005543::phospholipid binding;GO:0003779::actin binding	GO:0071688::striated muscle myosin thick filament assembly;GO:0018991::oviposition;GO:0040002::collagen and cuticulin-based cuticle development;GO:0045793::positive regulation of cell size;GO:0002119::nematode larval development;GO:0046622::positive regulation of organ growth;GO:0035150::regulation of tube size;GO:0040012::regulation of locomotion;GO:0010172::embryonic body morphogenesis;GO:00400…	Spectrin repeats	Cellular processes and signaling	Cytoskeleton	NA	COPI-mediated anterograde transport::RAF/MAP kinase cascade::Interaction between L1 and Ankyrins::NCAM signaling for neurite out-growth	Fas_Ligand_(FasL)_pathway_and_Stress_induction_of_Heat_Shock_Proteins_(HSP)_regulation	Nucleus	tr|A0A7I4YZW9|A0A7I4YZW9_HAECO	Spectrin beta chain
HCON_00160980-00001	Y	Y	N	N	HCON_00160980	GO:0005739::mitochondrion	GO:0005524::ATP binding;GO:0051082::unfolded protein binding	GO:0008340::determination of adult lifespan;GO:0006457::protein folding;GO:0034514::mitochondrial unfolded protein response;GO:0000003::reproduction;GO:0002119::nematode larval development;GO:0030968::endoplasmic reticulum unfolded protein response;GO:0009792::embryo development ending in birth or egg hatching	Belongs to the heat shock protein 70 family	Cellular processes and signaling	Posttranslational modification, protein turnover, chaperones	05152::Tuberculosis||04212::Longevity regulating pathway - worm||03018::RNA degradation	Mitochondrial protein import::Regulation of HSF1-mediated heat shock response::Gene and protein expression by JAK-STAT signaling after Interleukin-12 stimulation::Cristae formation	Parkin-Ubiquitin_Proteasomal_System_pathway	Mitochondria	tr|W6NAL4|W6NAL4_HAECO	Heat shock protein 70 domain containing protein
HCON_00162350-00001	Y	Y	N	N	HCON_00162350	NA	NA	NA	Domain in homologues of a S. cerevisiae phosphatidylinositol transfer protein (Sec14p)	Metabolism	Lipid transport and metabolism	NA	NA	NA	Cytoplasm	tr|A0A7I4Z1U6|A0A7I4Z1U6_HAECO	CRAL-TRIO domain-containing protein
HCON_00162755-00001	Y	Y	N	Y	HCON_00162755	NA	GO:0005215::transporter activity;GO:0008289::lipid binding	GO:0006810::transport;GO:0044699::single-organism process;GO:0009987::cellular process;GO:0065007::biological regulation	Belongs to the calycin superfamily. Fatty-acid binding protein (FABP) family	Metabolism	Lipid transport and metabolism	03320::PPAR signaling pathway||04923::Regulation of lipolysis in adipocytes	Transcriptional regulation of white adipocyte differentiation::Triglyceride catabolism	PPAR_signaling_pathway::FABP4_in_ovarian_cancer	Cytoplasm	tr|W6NVF9|W6NVF9_HAECO	Lipocalin-related protein and Bos Can Equ allergen domain containing protein (Fragment)
HCON_00163260-00001	Y	Y	N	Y	HCON_00163260	GO:0022625::cytosolic large ribosomal subunit	GO:0003729::mRNA binding;GO:0003735::structural constituent of ribosome	GO:0006412::translation;GO:0002119::nematode larval development;GO:0009792::embryo development ending in birth or egg hatching	Belongs to the universal ribosomal protein uL13 family	Information storage and processing	Translation, ribosomal structure and biogenesis	03010::Ribosome	Regulation of expression of SLITs and ROBOs::Major pathway of rRNA processing in the nucleolus and cytosol::Nonsense Mediated Decay (NMD) enhanced by the Exon Junction Complex (EJC)::Nonsense Mediated Decay (NMD) independent of the Exon Junction Complex (EJC)::GTP hydrolysis and joining of the 60S ribosomal subunit::L13a-mediated translational silencing of Ceruloplasmin expression::SRP-dependent …	VEGFA-VEGFR2_Signaling_Pathway::Cytoplasmic_Ribosomal_Proteins	Mitochondria	tr|A0A7I4YZ42|A0A7I4YZ42_HAECO	60S ribosomal protein L13a
HCON_00163970-00002	Y	Y	N	N	HCON_00163970	NA	GO:0016491::oxidoreductase activity	GO:0055114::oxidation-reduction process	KR domain	Metabolism	Secondary metabolites biosynthesis, transport and catabolism	01100::Metabolic pathways||00140::Steroid hormone biosynthesis	Fatty acyl-CoA biosynthesis	Alzheimers_Disease::Valproic_acid_pathway	Cytoplasm	tr|A0A7I4YYG8|A0A7I4YYG8_HAECO	Estradiol 17-beta-dehydrogenase 8
HCON_00164040-00002	Y	Y	N	Y	HCON_00164040	GO:0005737::cytoplasm	NA	GO:0071688::striated muscle myosin thick filament assembly	Immunoglobulin domain	Metabolism	Inorganic ion transport and metabolism	05414::Dilated cardiomyopathy||05410::Hypertrophic cardiomyopathy (HCM)	Platelet degranulation ::Striated Muscle Contraction	Striated_Muscle_Contraction_Pathway	Cytoplasm	tr|A0A7I4Z061|A0A7I4Z061_HAECO	Disorganized muscle protein 1
HCON_00165030-00002	Y	Y	N	Y	HCON_00165030	GO:0005938::cell cortex;GO:0015629::actin cytoskeleton	GO:0003785::actin monomer binding	GO:0000910::cytokinesis;GO:0071689::muscle thin filament assembly;GO:0042989::sequestering of actin monomers;GO:0000003::reproduction;GO:0040011::locomotion;GO:0009792::embryo development ending in birth or egg hatching	Profilin	Cellular processes and signaling	Cytoskeleton	04015::Rap1 signaling pathway||04810::Regulation of actin cytoskeleton||04013::MAPK signaling pathway - fly||05131::Shigellosis||05132::Salmonella infection	NA	NA	Mitochondria	tr|A0A7I4Z062|A0A7I4Z062_HAECO	Profilin
HCON_00165710-00003	Y	Y	N	Y	HCON_00165710	GO:0055120::striated muscle dense body	GO:0046872::metal ion binding;GO:0008466::glycogenin glucosyltransferase activity	GO:0000003::reproduction;GO:0002119::nematode larval development;GO:0009792::embryo development ending in birth or egg hatching;GO:0005978::glycogen biosynthetic process	Glycosyl transferase family 8	Metabolism	Carbohydrate transport and metabolism	01100::Metabolic pathways||00500::Starch and sucrose metabolism	Glycogen breakdown (glycogenolysis)::Glycogen synthesis::Glycogen storage disease type IV (GBE1)::Glycogen storage disease type 0 (liver GYS2)	Glycogen_Synthesis_and_Degradation	Cytoplasm	tr|A0A7I4Z381|A0A7I4Z381_HAECO	Glycogenin-1
HCON_00167040-00002	Y	Y	N	Y	HCON_00167040	NA	NA	NA	NA	NA	NA	NA	NA	NA	Cytoplasm	tr|A0A7I4Z140|A0A7I4Z140_HAECO	Fucose-specific lectin
HCON_00167570-00001	Y	Y	N	Y	HCON_00167570	GO:0005737::cytoplasm	GO:0004550::nucleoside diphosphate kinase activity;GO:0004017::adenylate kinase activity;GO:0005524::ATP binding	GO:0006165::nucleoside diphosphate phosphorylation;GO:0046034::ATP metabolic process;GO:0009142::nucleoside triphosphate biosynthetic process	adenylate kinase	Metabolism	Nucleotide transport and metabolism	01100::Metabolic pathways||00230::Purine metabolism||00730::Thiamine metabolism	Interconversion of nucleotide di- and triphosphates	Pyrimidine_metabolism	Cytoplasm	tr|A0A7I4Z188|A0A7I4Z188_HAECO	Adenylate kinase isoenzyme 1
HCON_00167770-00001	Y	Y	N	N	HCON_00167770	GO:0055120::striated muscle dense body;GO:0015629::actin cytoskeleton	GO:0003785::actin monomer binding;GO:0005509::calcium ion binding;GO:0051015::actin filament binding;GO:0005546::phosphatidylinositol-4,5-bisphosphate binding	GO:0051016::barbed-end actin filament capping;GO:0051014::actin filament severing;GO:0045010::actin nucleation	Calcium-regulated, actin-modulating protein that binds to the plus (or barbed) ends of actin monomers or filaments, preventing monomer exchange (end-blocking or capping). Binds actin but does not nucleate actin polymerization, albeit slows down elongation by blocking the barbed ends. By promoting actin depolymerization, required for the elimination of presynaptic components downstream of the egl-…	Cellular processes and signaling	Cytoskeleton	04810::Regulation of actin cytoskeleton||05203::Viral carcinogenesis||04666::Fc gamma R-mediated phagocytosis	Neutrophil degranulation::Amyloid fiber formation::Caspase-mediated cleavage of cytoskeletal proteins	Ebola_Virus_Pathway_on_Host::Senescence_and_Autophagy_in_Cancer::Regulation_of_Actin_Cytoskeleton	Cytoplasm	tr|A0A7I4Z1A8|A0A7I4Z1A8_HAECO	Gelsolin repeat protein
HCON_00169890-00001	Y	Y	N	N	HCON_00169890	NA	GO:0005509::calcium ion binding	GO:0009792::embryo development ending in birth or egg hatching;GO:0002119::nematode larval development;GO:0007067::mitotic nuclear division;GO:0040018::positive regulation of multicellular organism growth;GO:0010172::embryonic body morphogenesis;GO:0040012::regulation of locomotion	Ca2+ insensitive EF hand	Cellular processes and signaling	Cytoskeleton	04210::Apoptosis	COPI-mediated anterograde transport::RAF/MAP kinase cascade::Interaction between L1 and Ankyrins::NCAM signaling for neurite out-growth	Fas_Ligand_(FasL)_pathway_and_Stress_induction_of_Heat_Shock_Proteins_(HSP)_regulation	Cytoplasm	tr|A0A7I4Z0T9|A0A7I4Z0T9_HAECO	Spectrin alpha chain
HCON_00184400-00001	Y	Y	N	Y	HCON_00184400	GO:0016020::membrane	NA	NA	lipid binding	Metabolism	Lipid transport and metabolism	NA	NA	NA	Cytoplasm	tr|A0A7I4Z448|A0A7I4Z448_HAECO	FABP domain-containing protein
HCON_00184420-00001	Y	Y	N	N	HCON_00184420	GO:0005737::cytoplasm;GO:0016324::apical plasma membrane;GO:0042383::sarcolemma;GO:0005634::nucleus	GO:0005515::protein binding;GO:0005509::calcium ion binding	GO:0055074::calcium ion homeostasis;GO:0040011::locomotion	Calsequestrin is a high-capacity, moderate affinity, calcium-binding protein and thus acts as an internal calcium store in muscle	Poorly characterized	Function unknown	04024::cAMP signaling pathway||04974::Protein digestion and absorption||04919::Thyroid hormone signaling pathway||04022::cGMP-PKG signaling pathway||04261::Adrenergic signaling in cardiomyocytes||04976::Bile secretion||04970::Salivary secretion||04972::Pancreatic secretion||04911::Insulin secretion||04964::Proximal tubule bicarbonate reclamation||04971::Gastric acid secretion||04918::Thyroid horm…	Stimuli-sensing channels::Ion homeostasis	Calcium_Regulation_in_the_Cardiac_Cell	E.R.	tr|A0A7I4Z4U4|A0A7I4Z4U4_HAECO	Calsequestrin
HCON_00185200-00002	Y	Y	N	Y	HCON_00185200	NA	GO:0070008::serine-type exopeptidase activity;GO:0004252::serine-type endopeptidase activity	GO:0006508::proteolysis	Prolyl oligopeptidase, N-terminal beta-propeller domain	Cellular processes and signaling	Posttranslational modification, protein turnover, chaperones	04614::Renin-angiotensin system	NA	NA	Mitochondria	tr|A0A7I4Z796|A0A7I4Z796_HAECO	Prolyl endopeptidase
HCON_00185310-00001	Y	Y	N	N	HCON_00185310	NA	GO:0000062::fatty-acyl-CoA binding	NA	Acyl CoA binding protein	Metabolism	Lipid transport and metabolism	03320::PPAR signaling pathway	Class I peroxisomal membrane protein import::Peroxisomal lipid metabolism	Nuclear_Receptors_Meta-Pathway::PPAR_signaling_pathway::Sterol_Regulatory_Element-Binding_Proteins_(SREBP)_signalling::PPAR_Alpha_Pathway	Cytoplasm	tr|A0A7I5EER2|A0A7I5EER2_HAECO	ACB domain-containing protein
HCON_00186000-00002	Y	Y	N	N	HCON_00186000	GO:0005737::cytoplasm	GO:0030170::pyridoxal phosphate binding;GO:0004124::cysteine synthase activity;GO:0016740::transferase activity;GO:0050017::L-3-cyanoalanine synthase activity	GO:0006535::cysteine biosynthetic process from serine	Belongs to the cysteine synthase cystathionine beta- synthase family	Metabolism	Amino acid transport and metabolism	01100::Metabolic pathways||01200::Carbon metabolism||00270::Cysteine and methionine metabolism||01230::Biosynthesis of amino acids||00920::Sulfur metabolism	Metabolism of ingested SeMet, Sec, MeSec into H2Se::Cysteine formation from homocysteine	Ciliary_landscape::Amino_Acid_metabolism::Vitamin_D_Receptor_Pathway::Vitamin_B12_Metabolism::Selenium_Micronutrient_Network::Folate_Metabolism::Trans-sulfuration_and_one_carbon_metabolism::Trans-sulfuration_pathway::Folate-Alcohol_and_Cancer_Pathway_Hypotheses::Methionine_metabolism_leading_to_Sulphur_Amino_Acids_and_related_disorders	Cytoskeleton	tr|A0A6F7Q0I3|A0A6F7Q0I3_HAECO	Cysteine synthase
HCON_00186270-00001	Y	Y	N	N	HCON_00186270	NA	NA	NA	ganglioside catabolic process	Poorly characterized	Function unknown	NA	NA	NA	Extracellular	tr|A0A7I4Z6P8|A0A7I4Z6P8_HAECO	Uncharacterized protein
HCON_00189600-00002	Y	Y	N	N	HCON_00189600	GO:0016021::integral component of membrane;GO:0034663::endoplasmic reticulum chaperone complex;GO:0005788::endoplasmic reticulum lumen	GO:0005524::ATP binding;GO:0016887::ATPase activity	GO:0010171::body morphogenesis;GO:0002119::nematode larval development;GO:0030968::endoplasmic reticulum unfolded protein response;GO:0040011::locomotion;GO:0007281::germ cell development;GO:0008406::gonad development	Probably plays a role in facilitating the assembly of multimeric protein complexes inside the ER	Cellular processes and signaling	Posttranslational modification, protein turnover, chaperones	04141::Protein processing in endoplasmic reticulum||04918::Thyroid hormone synthesis||05020::Prion diseases||03060::Protein export	Platelet degranulation ::Regulation of HSF1-mediated heat shock response::Antigen Presentation: Folding, assembly and peptide loading of class I MHC::ATF6 (ATF6-alpha) activates chaperone genes::PERK regulates gene expression::IRE1alpha activates chaperones::ATF6 (ATF6-alpha) activates chaperones	Parkin-Ubiquitin_Proteasomal_System_pathway::Apoptosis-related_network_due_to_altered_Notch3_in_ovarian_cancer::Endoplasmic_reticulum_(ER)_stress_response_in_Coronavirus_infection::Prion_disease_pathway::Photodynamic_therapy-induced_unfolded_protein_response	E.R.	tr|A0A6F7Q1C8|A0A6F7Q1C8_HAECO	Heat shock protein 70
HCON_00189970-00001	Y	Y	N	N	HCON_00189970	GO:0005622::intracellular	NA	GO:0006886::intracellular protein transport	GAT domain	Cellular processes and signaling	Intracellular trafficking, secretion, and vesicular transport	04142::Lysosome||04144::Endocytosis||04630::Jak-STAT signaling pathway	Neutrophil degranulation	EGF-EGFR_Signaling_Pathway	Cytoplasm	tr|A0A7I4Z6D4|A0A7I4Z6D4_HAECO	TOM1-like protein 2
HCON_00194030-00001	Y	Y	N	Y	HCON_00194030	GO:0097730::non-motile cilium;GO:0005743::mitochondrial inner membrane;GO:0045261::proton-transporting ATP synthase complex, catalytic core F(1)	GO:0046933::proton-transporting ATP synthase activity, rotational mechanism;GO:0019904::protein domain specific binding;GO:0005524::ATP binding	GO:0008340::determination of adult lifespan;GO:0006898::receptor-mediated endocytosis;GO:0015991::ATP hydrolysis coupled proton transport;GO:0008406::gonad development;GO:0006915::apoptotic process;GO:0040039::inductive cell migration;GO:0019915::lipid storage;GO:0009792::embryo development ending in birth or egg hatching;GO:0043050::pharyngeal pumping;GO:0015986::ATP synthesis coupled proton tra…	Produces ATP from ADP in the presence of a proton gradient across the membrane	Metabolism	Energy production and conversion	01100::Metabolic pathways||05010::Alzheimer's disease||05016::Huntington's disease||05012::Parkinson's disease||00190::Oxidative phosphorylation	Mitochondrial protein import::Transcriptional activation of mitochondrial biogenesis::Cristae formation::Formation of ATP by chemiosmotic coupling	Proximal_tubule_transport	Mitochondria	tr|A0A7I4Z633|A0A7I4Z633_HAECO	ATP synthase subunit beta
HCON_00000480-00001	Y	N	N	N	HCON_00000480	NA	GO:0004385::guanylate kinase activity	GO:0046037::GMP metabolic process;GO:0040035::hermaphrodite genitalia development;GO:0046710::GDP metabolic process;GO:0016310::phosphorylation;GO:0040011::locomotion;GO:0006898::receptor-mediated endocytosis	Guanylate kinase homologues.	Metabolism	Nucleotide transport and metabolism	01100::Metabolic pathways||00230::Purine metabolism	Interconversion of nucleotide di- and triphosphates::Abacavir metabolism	Epithelial_to_mesenchymal_transition_in_colorectal_cancer	Cytoplasm	tr|A0A7I4XRA7|A0A7I4XRA7_HAECO	Guanylate kinase
HCON_00000940-00001	Y	N	N	N	HCON_00000940	GO:0005737::cytoplasm	GO:0003723::RNA binding;GO:0004829::threonine-tRNA ligase activity;GO:0005524::ATP binding	GO:0008340::determination of adult lifespan;GO:0006435::threonyl-tRNA aminoacylation;GO:0000003::reproduction;GO:0019915::lipid storage;GO:0002119::nematode larval development;GO:0009792::embryo development ending in birth or egg hatching	Threonyl and Alanyl tRNA synthetase second additional domain	Information storage and processing	Translation, ribosomal structure and biogenesis	00970::Aminoacyl-tRNA biosynthesis	Cytosolic tRNA aminoacylation	NA	Mitochondria	tr|A0A6F7NLW3|A0A6F7NLW3_HAECO	Threonine--tRNA ligase
HCON_00001330-00001	Y	N	N	N	HCON_00001330	GO:0005747::mitochondrial respiratory chain complex I	NA	GO:0010171::body morphogenesis;GO:0006120::mitochondrial electron transport, NADH to ubiquinone;GO:0002119::nematode larval development;GO:0042493::response to drug;GO:0009792::embryo development ending in birth or egg hatching	Accessory subunit of the mitochondrial membrane respiratory chain NADH dehydrogenase (Complex I), that is believed not to be involved in catalysis. Complex I functions in the transfer of electrons from NADH to the respiratory chain. The immediate electron acceptor for the enzyme is believed to be ubiquinone	Metabolism	Energy production and conversion	01100::Metabolic pathways||05010::Alzheimer's disease||05016::Huntington's disease||04932::Non-alcoholic fatty liver disease (NAFLD)||05012::Parkinson's disease||00190::Oxidative phosphorylation	Respiratory electron transport::Complex I biogenesis	Electron_Transport_Chain_(OXPHOS_system_in_mitochondria)::Mitochondrial_complex_I_assembly_model_OXPHOS_system::Oxidative_phosphorylation	Mitochondria	tr|A0A7I5E505|A0A7I5E505_HAECO	NADH dehydrogenase [ubiquinone] iron-sulfur protein 6, mitochondrial
HCON_00001400-00001	Y	N	N	N	HCON_00001400	NA	NA	NA	Protein of unknown function, DUF273	Poorly characterized	Function unknown	NA	NA	NA	Extracellular	tr|A0A7I4XRJ8|A0A7I4XRJ8_HAECO	Glycosyltransferase family 8 protein
HCON_00001500-00001	Y	N	N	Y	HCON_00001500	GO:0005802::trans-Golgi network;GO:0045335::phagocytic vesicle;GO:0005764::lysosome;GO:0030424::axon;GO:0005769::early endosome;GO:0016021::integral component of membrane;GO:0048471::perinuclear region of cytoplasm;GO:0000138::Golgi trans cisterna;GO:0043204::perikaryon	GO:0005515::protein binding;GO:0005525::GTP binding;GO:0003924::GTPase activity	GO:1990502::dense core granule maturation;GO:0043652::engulfment of apoptotic cell;GO:0040007::growth;GO:1901046::positive regulation of oviposition;GO:0090326::positive regulation of locomotion involved in locomotory behavior;GO:0007264::small GTPase mediated signal transduction;GO:0009792::embryo development ending in birth or egg hatching;GO:0002119::nematode larval development;GO:1904811::pos…	Gtr1/RagA G protein conserved region	Cellular processes and signaling	Intracellular trafficking, secretion, and vesicular transport	04152::AMPK signaling pathway	RAB geranylgeranylation::Golgi Cisternae Pericentriolar Stack Reorganization	Focal_Adhesion-PI3K-Akt-mTOR-signaling_pathway::Ciliary_landscape	Cytoplasm	tr|W6NSK4|W6NSK4_HAECO	Ras domain containing protein
HCON_00001510-00001	Y	N	N	N	HCON_00001510	GO:0016021::integral component of membrane;GO:0005743::mitochondrial inner membrane	GO:0004970::ionotropic glutamate receptor activity	GO:0006850::mitochondrial pyruvate transport;GO:0035235::ionotropic glutamate receptor signaling pathway	the uptake of pyruvate into mitochondria	Metabolism	Energy production and conversion	NA	Pyruvate metabolism	Glycolysis_and_Gluconeogenesis	Cytoplasm	tr|A0A7I4XRK0|A0A7I4XRK0_HAECO	Mitochondrial pyruvate carrier
HCON_00001530-00001	Y	N	N	N	HCON_00001530	GO:0005747::mitochondrial respiratory chain complex I	GO:0003723::RNA binding;GO:0008137::NADH dehydrogenase (ubiquinone) activity	GO:0008340::determination of adult lifespan;GO:0055114::oxidation-reduction process;GO:0002119::nematode larval development;GO:0006898::receptor-mediated endocytosis;GO:0009792::embryo development ending in birth or egg hatching	Belongs to the complex I 30 kDa subunit family	Metabolism	Energy production and conversion	01100::Metabolic pathways||05010::Alzheimer's disease||05016::Huntington's disease||04932::Non-alcoholic fatty liver disease (NAFLD)||05012::Parkinson's disease||00190::Oxidative phosphorylation	Respiratory electron transport::Complex I biogenesis	Electron_Transport_Chain_(OXPHOS_system_in_mitochondria)::Mitochondrial_complex_I_assembly_model_OXPHOS_system::Oxidative_phosphorylation	Mitochondria	tr|A0A7I4XSZ9|A0A7I4XSZ9_HAECO	NADH dehydrogenase [ubiquinone] iron-sulfur protein 3, mitochondrial
HCON_00001980-00001	Y	N	N	Y	HCON_00001980	NA	NA	GO:0006904::vesicle docking involved in exocytosis	Belongs to the STXBP unc-18 SEC1 family	Cellular processes and signaling	Intracellular trafficking, secretion, and vesicular transport	04721::Synaptic vesicle cycle	Neurexins and neuroligins::Regulation of insulin secretion	Insulin_Signaling::EGF-EGFR_Signaling_Pathway::Synaptic_Vesicle_Pathway::Rett_syndrome_causing_genes	Cytoplasm	tr|A0A7I4XT54|A0A7I4XT54_HAECO	UNC-18
HCON_00002080-00001	Y	N	N	Y	HCON_00002080	GO:0005789::endoplasmic reticulum membrane;GO:0016021::integral component of membrane	NA	GO:0006613::cotranslational protein targeting to membrane	Translocon-associated protein (TRAP), alpha subunit	Cellular processes and signaling	Intracellular trafficking, secretion, and vesicular transport	04141::Protein processing in endoplasmic reticulum	SRP-dependent cotranslational protein targeting to membrane::XBP1(S) activates chaperone genes	NA	E.R.	tr|A0A7I4XRQ3|A0A7I4XRQ3_HAECO	Translocon-associated protein subunit alpha
HCON_00002800-00001	Y	N	N	N	HCON_00002800	GO:0005747::mitochondrial respiratory chain complex I	GO:0048038::quinone binding;GO:0008137::NADH dehydrogenase (ubiquinone) activity;GO:0046872::metal ion binding;GO:0051539::4 iron, 4 sulfur cluster binding	GO:0055114::oxidation-reduction process;GO:0040035::hermaphrodite genitalia development;GO:0010171::body morphogenesis;GO:0002119::nematode larval development;GO:0009792::embryo development ending in birth or egg hatching;GO:0040018::positive regulation of multicellular organism growth	Core subunit of the mitochondrial membrane respiratory chain NADH dehydrogenase (Complex I) that is believed to belong to the minimal assembly required for catalysis. Complex I functions in the transfer of electrons from NADH to the respiratory chain. The immediate electron acceptor for the enzyme is believed to be ubiquinone (By similarity)	Metabolism	Energy production and conversion	01100::Metabolic pathways||05010::Alzheimer's disease||05016::Huntington's disease||04932::Non-alcoholic fatty liver disease (NAFLD)||05012::Parkinson's disease||00190::Oxidative phosphorylation	Respiratory electron transport::Complex I biogenesis	Electron_Transport_Chain_(OXPHOS_system_in_mitochondria)::Mitochondrial_complex_I_assembly_model_OXPHOS_system::Oxidative_phosphorylation	Mitochondria	tr|A0A7I5E540|A0A7I5E540_HAECO	Oxidored_q6 domain-containing protein
HCON_00002890-00001	Y	N	N	Y	HCON_00002890	GO:0016021::integral component of membrane;GO:0005739::mitochondrion	GO:0003735::structural constituent of ribosome	GO:0006412::translation;GO:0006915::apoptotic process;GO:0032940::secretion by cell;GO:0002119::nematode larval development;GO:0051729::germline cell cycle switching, mitotic to meiotic cell cycle	Belongs to the mitochondrial carrier (TC 2.A.29) family	Metabolism	Energy production and conversion	NA	Gluconeogenesis	VEGFA-VEGFR2_Signaling_Pathway	Cytoplasm	tr|A0A7I4XRV8|A0A7I4XRV8_HAECO	Mitochondrial 2-oxoglutarate/malate carrier protein
HCON_00003590-00001	Y	N	N	N	HCON_00003590	GO:0005743::mitochondrial inner membrane	GO:0008121::ubiquinol-cytochrome-c reductase activity;GO:0008137::NADH dehydrogenase (ubiquinone) activity	GO:1902600::hydrogen ion transmembrane transport;GO:0000003::reproduction;GO:0042773::ATP synthesis coupled electron transport	UcrQ family	Metabolism	Energy production and conversion	01100::Metabolic pathways||05010::Alzheimer's disease||05016::Huntington's disease||04932::Non-alcoholic fatty liver disease (NAFLD)||05012::Parkinson's disease||00190::Oxidative phosphorylation||04260::Cardiac muscle contraction	Respiratory electron transport	Mitochondrial_CIII_assembly	Mitochondria	tr|A0A7I4XS44|A0A7I4XS44_HAECO	Cytochrome b-c1 complex subunit 8
HCON_00003795-00001	Y	N	N	Y	HCON_00003795	GO:0022627::cytosolic small ribosomal subunit	GO:0003735::structural constituent of ribosome	GO:0006412::translation;GO:0006915::apoptotic process;GO:0010171::body morphogenesis;GO:0002119::nematode larval development;GO:0000028::ribosomal small subunit assembly;GO:0048477::oogenesis;GO:0009792::embryo development ending in birth or egg hatching;GO:0040018::positive regulation of multicellular organism growth	Ribosomal S17	Information storage and processing	Translation, ribosomal structure and biogenesis	03010::Ribosome	Regulation of expression of SLITs and ROBOs::Major pathway of rRNA processing in the nucleolus and cytosol::Nonsense Mediated Decay (NMD) enhanced by the Exon Junction Complex (EJC)::Nonsense Mediated Decay (NMD) independent of the Exon Junction Complex (EJC)::GTP hydrolysis and joining of the 60S ribosomal subunit::L13a-mediated translational silencing of Ceruloplasmin expression::SRP-dependent …	Cytoplasmic_Ribosomal_Proteins	Cytoplasm	tr|A0A7I5E552|A0A7I5E552_HAECO	40S ribosomal protein S17
HCON_00004010-00001	Y	N	N	Y	HCON_00004010	GO:0022625::cytosolic large ribosomal subunit	GO:0003735::structural constituent of ribosome	GO:0006412::translation;GO:1902626::assembly of large subunit precursor of preribosome;GO:0000027::ribosomal large subunit assembly;GO:0000003::reproduction;GO:0002119::nematode larval development;GO:0009792::embryo development ending in birth or egg hatching	Ribosomal protein L24e	Information storage and processing	Translation, ribosomal structure and biogenesis	03010::Ribosome	Regulation of expression of SLITs and ROBOs::Major pathway of rRNA processing in the nucleolus and cytosol::Nonsense Mediated Decay (NMD) enhanced by the Exon Junction Complex (EJC)::Nonsense Mediated Decay (NMD) independent of the Exon Junction Complex (EJC)::GTP hydrolysis and joining of the 60S ribosomal subunit::L13a-mediated translational silencing of Ceruloplasmin expression::SRP-dependent …	Cytoplasmic_Ribosomal_Proteins	Nucleus	tr|A0A7I4XS66|A0A7I4XS66_HAECO	60S ribosomal protein L24
HCON_00004065-00001	Y	N	N	N	HCON_00004065	NA	GO:0016757::transferase activity, transferring glycosyl groups	GO:0009812::flavonoid metabolic process	transferase activity, transferring hexosyl groups	Metabolism	Carbohydrate transport and metabolism	01100::Metabolic pathways||00983::Drug metabolism - other enzymes||00830::Retinol metabolism||00140::Steroid hormone biosynthesis||00040::Pentose and glucuronate interconversions||05204::Chemical carcinogenesis||00982::Drug metabolism - cytochrome P450||00980::Metabolism of xenobiotics by cytochrome P450||00053::Ascorbate and aldarate metabolism||00860::Porphyrin and chlorophyll metabolism	Glucuronidation	Sphingolipid_Metabolism_(integrated_pathway)::Sphingolipid_Metabolism_(general_overview)	Peroxisome	tr|A0A7I4XTF7|A0A7I4XTF7_HAECO	Glucuronosyltransferase
HCON_00004450-00002	Y	N	N	Y	HCON_00004450	GO:0016021::integral component of membrane;GO:0044841::gut granule membrane	GO:0042626::ATPase activity, coupled to transmembrane movement of substances;GO:0005524::ATP binding	GO:0055085::transmembrane transport;GO:0006996::organelle organization;GO:0019915::lipid storage	ABC transporter transmembrane region	Metabolism	Secondary metabolites biosynthesis, transport and catabolism	02010::ABC transporters||05206::MicroRNAs in cancer||04976::Bile secretion	ABC-family proteins mediated transport::Abacavir transmembrane transport	Nuclear_Receptors_Meta-Pathway::Proximal_tubule_transport::Nuclear_Receptors_in_Lipid_Metabolism_and_Toxicity::Pregnane_X_Receptor_pathway::Constitutive_Androstane_Receptor_Pathway::Codeine_and_Morphine_Metabolism::Imatinib_and_Chronic_Myeloid_Leukemia::Allograft_Rejection::Drug_Induction_of_Bile_Acid_Pathway	Plasma membrane	tr|A0A7I4XU61|A0A7I4XU61_HAECO	p-glycoprotein
HCON_00004650-00001	Y	N	N	Y	HCON_00004650	GO:0022627::cytosolic small ribosomal subunit;GO:0030686::90S preribosome;GO:0032040::small-subunit processome	GO:0003735::structural constituent of ribosome	GO:0006412::translation;GO:0006915::apoptotic process;GO:0006364::rRNA processing;GO:0000003::reproduction;GO:0042274::ribosomal small subunit biogenesis;GO:0002119::nematode larval development;GO:0009792::embryo development ending in birth or egg hatching	Belongs to the eukaryotic ribosomal protein eS7 family	Information storage and processing	Translation, ribosomal structure and biogenesis	03010::Ribosome	Regulation of expression of SLITs and ROBOs::Major pathway of rRNA processing in the nucleolus and cytosol::Nonsense Mediated Decay (NMD) enhanced by the Exon Junction Complex (EJC)::Nonsense Mediated Decay (NMD) independent of the Exon Junction Complex (EJC)::GTP hydrolysis and joining of the 60S ribosomal subunit::L13a-mediated translational silencing of Ceruloplasmin expression::SRP-dependent …	Cytoplasmic_Ribosomal_Proteins	Nucleus	tr|A0A7I4XU80|A0A7I4XU80_HAECO	40S ribosomal protein S7
HCON_00004780-00001	Y	N	N	Y	HCON_00004780	GO:0055038::recycling endosome membrane;GO:0030133::transport vesicle;GO:0000139::Golgi membrane;GO:0005829::cytosol;GO:0005819::spindle;GO:0005816::spindle pole body;GO:0060473::cortical granule;GO:0016324::apical plasma membrane	GO:0005525::GTP binding;GO:0003924::GTPase activity	GO:0032467::positive regulation of cytokinesis;GO:0006898::receptor-mediated endocytosis;GO:0015031::protein transport;GO:0006915::apoptotic process;GO:0060471::cortical granule exocytosis;GO:0007264::small GTPase mediated signal transduction;GO:0009792::embryo development ending in birth or egg hatching;GO:0002119::nematode larval development;GO:0030703::eggshell formation	GTPase activity	Cellular processes and signaling	Intracellular trafficking, secretion, and vesicular transport	04144::Endocytosis||04152::AMPK signaling pathway||04972::Pancreatic secretion||04962::Vasopressin-regulated water reabsorption||04961::Endocrine and other factor-regulated calcium reabsorption	TBC/RABGAPs::RAB geranylgeranylation	Focal_Adhesion-PI3K-Akt-mTOR-signaling_pathway::Intracellular_trafficking_proteins_involved_in_CMT_neuropathy	Cytoskeleton	tr|A0A7I4XSE9|A0A7I4XSE9_HAECO	Ras-related protein Rab-11A
HCON_00004790-00001	Y	N	N	Y	HCON_00004790	GO:0022625::cytosolic large ribosomal subunit	GO:0003735::structural constituent of ribosome	GO:0000003::reproduction;GO:0002181::cytoplasmic translation;GO:0000463::maturation of LSU-rRNA from tricistronic rRNA transcript (SSU-rRNA, 5.8S rRNA, LSU-rRNA);GO:0002119::nematode larval development;GO:0009792::embryo development ending in birth or egg hatching	Ribosomal protein L30p/L7e	Information storage and processing	Translation, ribosomal structure and biogenesis	03010::Ribosome	Regulation of expression of SLITs and ROBOs::Major pathway of rRNA processing in the nucleolus and cytosol::Nonsense Mediated Decay (NMD) enhanced by the Exon Junction Complex (EJC)::Nonsense Mediated Decay (NMD) independent of the Exon Junction Complex (EJC)::GTP hydrolysis and joining of the 60S ribosomal subunit::L13a-mediated translational silencing of Ceruloplasmin expression::SRP-dependent …	VEGFA-VEGFR2_Signaling_Pathway::Cytoplasmic_Ribosomal_Proteins	Nucleus	tr|A0A7I4XTM6|A0A7I4XTM6_HAECO	60S ribosomal protein L7
HCON_00004960-00001	Y	N	N	N	HCON_00004960	GO:0016021::integral component of membrane;GO:0005789::endoplasmic reticulum membrane	GO:0008236::serine-type peptidase activity	GO:0006465::signal peptide processing;GO:0018996::molting cycle, collagen and cuticulin-based cuticle;GO:0002119::nematode larval development;GO:0008406::gonad development	Peptidase S24-like	Cellular processes and signaling	Intracellular trafficking, secretion, and vesicular transport	03060::Protein export	SRP-dependent cotranslational protein targeting to membrane::Synthesis, secretion, and inactivation of Glucagon-like Peptide-1 (GLP-1)::Synthesis, secretion, and inactivation of Glucose-dependent Insulinotropic Polypeptide (GIP)::Synthesis, secretion, and deacylation of Ghrelin	NA	Mitochondria	tr|A0A7I5E582|A0A7I5E582_HAECO	Signal peptidase complex catalytic subunit SEC11
HCON_00005150-00001	Y	N	N	N	HCON_00005150	GO:0005829::cytosol	GO:0004422::hypoxanthine phosphoribosyltransferase activity;GO:0000287::magnesium ion binding	GO:0032264::IMP salvage;GO:0032263::GMP salvage;GO:0006178::guanine salvage;GO:0032940::secretion by cell;GO:0019915::lipid storage;GO:0006168::adenine salvage;GO:0046100::hypoxanthine metabolic process	Phosphoribosyl transferase domain	Metabolism	Nucleotide transport and metabolism	01100::Metabolic pathways||00230::Purine metabolism||00983::Drug metabolism - other enzymes	Purine salvage	Endoderm_Differentiation::Mesodermal_Commitment_Pathway::Nucleotide_Metabolism::Purine_metabolism_and_related_disorders::Purine_metabolism	Cytoplasm	tr|A0A7I4XUG6|A0A7I4XUG6_HAECO	Hypoxanthine phosphoribosyltransferase
HCON_00005210-00001	Y	N	N	N	HCON_00005210	NA	NA	NA	NA	NA	NA	NA	NA	NA	Extracellular	tr|A0A7I4XTP4|A0A7I4XTP4_HAECO	Venom toxin
HCON_00005260-00001	Y	N	N	Y	HCON_00005260	GO:0005737::cytoplasm;GO:0005874::microtubule	GO:0005200::structural constituent of cytoskeleton;GO:0005525::GTP binding;GO:0003924::GTPase activity	GO:0007017::microtubule-based process	Tubulin is the major constituent of microtubules. It binds two moles of GTP, one at an exchangeable site on the beta chain and one at a non-exchangeable site on the alpha chain	Cellular processes and signaling	Cytoskeleton	04145::Phagosome||04540::Gap junction||05130::Pathogenic Escherichia coli infection	Neutrophil degranulation::MHC class II antigen presentation::Separation of Sister Chromatids::Anchoring of the basal body to the plasma membrane::RHO GTPases Activate Formins::COPI-mediated anterograde transport::Translocation of SLC2A4 (GLUT4) to the plasma membrane::Resolution of Sister Chromatid Cohesion::COPI-dependent Golgi-to-ER retrograde traffic::HCMV Early Events::EML4 and NUDC in mitoti…	Parkin-Ubiquitin_Proteasomal_System_pathway::Pathogenic_Escherichia_coli_infection	Cytoplasm	tr|Q25049|Q25049_HAECO	Tubulin beta chain
HCON_00005490-00001	Y	N	N	Y	HCON_00005490	NA	GO:0008234::cysteine-type peptidase activity	GO:0006508::proteolysis	Belongs to the peptidase C1 family	Cellular processes and signaling	Posttranslational modification, protein turnover, chaperones	04140::Autophagy - animal||04142::Lysosome||04210::Apoptosis||04621::NOD-like receptor signaling pathway||04924::Renin secretion||04612::Antigen processing and presentation	Neutrophil degranulation::Collagen degradation::MHC class II antigen presentation::Assembly of collagen fibrils and other multimeric structures::Trafficking and processing of endosomal TLR	Ebola_Virus_Pathway_on_Host::Nanomaterial-induced_Inflammasome_Activation	Extracellular	tr|A0A7I4XSL4|A0A7I4XSL4_HAECO	Cysteine proteinase
HCON_00005510-00001	Y	N	N	N	HCON_00005510	NA	GO:0008234::cysteine-type peptidase activity	GO:0006508::proteolysis	Belongs to the peptidase C1 family	Cellular processes and signaling	Posttranslational modification, protein turnover, chaperones	04140::Autophagy - animal||04142::Lysosome||04210::Apoptosis||04621::NOD-like receptor signaling pathway||04924::Renin secretion||04612::Antigen processing and presentation	Neutrophil degranulation::Collagen degradation::MHC class II antigen presentation::Assembly of collagen fibrils and other multimeric structures::Trafficking and processing of endosomal TLR	Ebola_Virus_Pathway_on_Host::Nanomaterial-induced_Inflammasome_Activation	Extracellular	tr|A0A7I4XTT3|A0A7I4XTT3_HAECO	Pept_C1 domain-containing protein
HCON_00005695-00002	Y	N	N	N	HCON_00005695	NA	NA	NA	NA	NA	NA	NA	NA	NA	Plasma membrane	tr|A0A7I4XUL6|A0A7I4XUL6_HAECO	MARVEL domain-containing protein
HCON_00005840-00002	Y	N	N	Y	HCON_00005840	NA	NA	NA	Belongs to the peptidase C1 family	Cellular processes and signaling	Posttranslational modification, protein turnover, chaperones	04140::Autophagy - animal||04142::Lysosome||04210::Apoptosis||04621::NOD-like receptor signaling pathway||04924::Renin secretion||04612::Antigen processing and presentation	Neutrophil degranulation::Collagen degradation::MHC class II antigen presentation::Assembly of collagen fibrils and other multimeric structures::Trafficking and processing of endosomal TLR	Ebola_Virus_Pathway_on_Host::Nanomaterial-induced_Inflammasome_Activation	Extracellular	tr|A0A7I5E592|A0A7I5E592_HAECO	Pept_C1 domain-containing protein
HCON_00005890-00001	Y	N	N	Y	HCON_00005890	NA	NA	NA	Belongs to the peptidase C1 family	Cellular processes and signaling	Posttranslational modification, protein turnover, chaperones	04140::Autophagy - animal||04142::Lysosome||04210::Apoptosis||04621::NOD-like receptor signaling pathway||04924::Renin secretion||04612::Antigen processing and presentation	Neutrophil degranulation::Collagen degradation::MHC class II antigen presentation::Assembly of collagen fibrils and other multimeric structures::Trafficking and processing of endosomal TLR	Ebola_Virus_Pathway_on_Host::Nanomaterial-induced_Inflammasome_Activation	Extracellular	tr|A0A7I4XUN1|A0A7I4XUN1_HAECO	Pept_C1 domain-containing protein
HCON_00005900-00001	Y	N	N	Y	HCON_00005900	NA	NA	NA	Belongs to the peptidase C1 family	Cellular processes and signaling	Posttranslational modification, protein turnover, chaperones	04140::Autophagy - animal||04142::Lysosome||04210::Apoptosis||04621::NOD-like receptor signaling pathway||04924::Renin secretion||04612::Antigen processing and presentation	Neutrophil degranulation::Collagen degradation::MHC class II antigen presentation::Assembly of collagen fibrils and other multimeric structures::Trafficking and processing of endosomal TLR	Ebola_Virus_Pathway_on_Host::Nanomaterial-induced_Inflammasome_Activation	Cytoplasm	tr|A0A7I4XUN2|A0A7I4XUN2_HAECO	Pept_C1 domain-containing protein
HCON_00005910-00001	Y	N	N	Y	HCON_00005910	NA	NA	NA	Belongs to the peptidase C1 family	Cellular processes and signaling	Posttranslational modification, protein turnover, chaperones	04140::Autophagy - animal||04142::Lysosome||04210::Apoptosis||04621::NOD-like receptor signaling pathway||04924::Renin secretion||04612::Antigen processing and presentation	Neutrophil degranulation::Collagen degradation::MHC class II antigen presentation::Assembly of collagen fibrils and other multimeric structures::Trafficking and processing of endosomal TLR	Ebola_Virus_Pathway_on_Host::Nanomaterial-induced_Inflammasome_Activation	Extracellular	tr|A0A7I4XSQ0|A0A7I4XSQ0_HAECO	Pept_C1 domain-containing protein
HCON_00005930-00001	Y	N	N	Y	HCON_00005930	NA	NA	NA	Belongs to the peptidase C1 family	Cellular processes and signaling	Posttranslational modification, protein turnover, chaperones	04140::Autophagy - animal||04142::Lysosome||04210::Apoptosis||04621::NOD-like receptor signaling pathway||04924::Renin secretion||04612::Antigen processing and presentation	Neutrophil degranulation::Collagen degradation::MHC class II antigen presentation::Assembly of collagen fibrils and other multimeric structures::Trafficking and processing of endosomal TLR	Ebola_Virus_Pathway_on_Host::Nanomaterial-induced_Inflammasome_Activation	Extracellular	tr|A0A7I4XTV7|A0A7I4XTV7_HAECO	Pept_C1 domain-containing protein
HCON_00005955-00001	Y	N	N	Y	HCON_00005955	NA	NA	NA	Belongs to the peptidase C1 family	Cellular processes and signaling	Posttranslational modification, protein turnover, chaperones	04140::Autophagy - animal||04142::Lysosome||04210::Apoptosis||04621::NOD-like receptor signaling pathway||04924::Renin secretion||04612::Antigen processing and presentation	Neutrophil degranulation::Collagen degradation::MHC class II antigen presentation::Assembly of collagen fibrils and other multimeric structures::Trafficking and processing of endosomal TLR	Ebola_Virus_Pathway_on_Host::Nanomaterial-induced_Inflammasome_Activation	Extracellular	tr|A0A7I4XSP1|A0A7I4XSP1_HAECO	Pept_C1 domain-containing protein
HCON_00005960-00001	Y	N	N	Y	HCON_00005960	NA	NA	NA	Belongs to the peptidase C1 family	Cellular processes and signaling	Posttranslational modification, protein turnover, chaperones	04140::Autophagy - animal||04142::Lysosome||04210::Apoptosis||04621::NOD-like receptor signaling pathway||04924::Renin secretion||04612::Antigen processing and presentation	Neutrophil degranulation::Collagen degradation::MHC class II antigen presentation::Assembly of collagen fibrils and other multimeric structures::Trafficking and processing of endosomal TLR	Ebola_Virus_Pathway_on_Host::Nanomaterial-induced_Inflammasome_Activation	Extracellular	tr|A0A7I5E5A3|A0A7I5E5A3_HAECO	Pept_C1 domain-containing protein
HCON_00005990-00001	Y	N	N	Y	HCON_00005990	NA	GO:0008233::peptidase activity	NA	Belongs to the peptidase C1 family	Cellular processes and signaling	Posttranslational modification, protein turnover, chaperones	04140::Autophagy - animal||04142::Lysosome||04210::Apoptosis||04621::NOD-like receptor signaling pathway||04924::Renin secretion||04612::Antigen processing and presentation	Neutrophil degranulation::Collagen degradation::MHC class II antigen presentation::Assembly of collagen fibrils and other multimeric structures::Trafficking and processing of endosomal TLR	Ebola_Virus_Pathway_on_Host::Nanomaterial-induced_Inflammasome_Activation	Extracellular	tr|A0A7I4XUP0|A0A7I4XUP0_HAECO	Pept_C1 domain-containing protein
HCON_00006230-00001	Y	N	N	N	HCON_00006230	NA	NA	NA	Belongs to the peptidase C1 family	Cellular processes and signaling	Posttranslational modification, protein turnover, chaperones	04140::Autophagy - animal||04142::Lysosome||04210::Apoptosis||04621::NOD-like receptor signaling pathway||04924::Renin secretion||04612::Antigen processing and presentation	Neutrophil degranulation::Collagen degradation::MHC class II antigen presentation::Assembly of collagen fibrils and other multimeric structures::Trafficking and processing of endosomal TLR	Ebola_Virus_Pathway_on_Host::Nanomaterial-induced_Inflammasome_Activation	Extracellular	tr|A0A7I4XTY3|A0A7I4XTY3_HAECO	Cysteine protease
HCON_00006580-00001	Y	N	N	N	HCON_00006580	NA	GO:0016787::hydrolase activity	GO:0008340::determination of adult lifespan	Belongs to the Nudix hydrolase family	Cellular processes and signaling	Signal transduction mechanisms	NA	Synthesis of pyrophosphates in the cytosol	NA	Nucleus	tr|A0A7I4XU06|A0A7I4XU06_HAECO	Nudix hydrolase domain-containing protein
HCON_00007272-00001	Y	N	N	N	HCON_00007272	GO:0005581::collagen trimer	NA	NA	Nematode cuticle collagen N-terminal domain	Cellular processes and signaling	Extracellular structures	04151::PI3K-Akt signaling pathway||04510::Focal adhesion||04974::Protein digestion and absorption||04512::ECM-receptor interaction	Collagen biosynthesis and modifying enzymes::Collagen degradation::Assembly of collagen fibrils and other multimeric structures::Collagen chain trimerization::ECM proteoglycans::Integrin cell surface interactions::Non-integrin membrane-ECM interactions::NCAM1 interactions::Signaling by PDGF::Extracellular matrix organization::MET activates PTK2 signaling::Syndecan interactions::Immunoregulatory i…	Focal_Adhesion-PI3K-Akt-mTOR-signaling_pathway::Senescence_and_Autophagy_in_Cancer::miRNA_targets_in_ECM_and_membrane_receptors::miR-509-3p_alteration_of_YAP1-ECM_axis::Inflammatory_Response_Pathway	Extracellular	tr|A0A7I4XSZ1|A0A7I4XSZ1_HAECO	Col_cuticle_N domain-containing protein
HCON_00007530-00002	Y	N	N	N	HCON_00007530	GO:0016507::mitochondrial fatty acid beta-oxidation multienzyme complex	GO:0003857::3-hydroxyacyl-CoA dehydrogenase activity;GO:0004300::enoyl-CoA hydratase activity	GO:0019915::lipid storage;GO:0002119::nematode larval development;GO:0006635::fatty acid beta-oxidation;GO:0006898::receptor-mediated endocytosis;GO:0009792::embryo development ending in birth or egg hatching	enoyl-CoA hydratase activity	Metabolism	Lipid transport and metabolism	01100::Metabolic pathways||00310::Lysine degradation||01200::Carbon metabolism||00280::Valine, leucine and isoleucine degradation||01212::Fatty acid metabolism||00071::Fatty acid degradation||00380::Tryptophan metabolism||00640::Propanoate metabolism||00410::beta-Alanine metabolism||00650::Butanoate metabolism||00062::Fatty acid elongation||01040::Biosynthesis of unsaturated fatty acids	Acyl chain remodeling of CL::Beta oxidation of decanoyl-CoA to octanoyl-CoA-CoA::Beta oxidation of lauroyl-CoA to decanoyl-CoA-CoA::Beta oxidation of hexanoyl-CoA to butanoyl-CoA::Beta oxidation of octanoyl-CoA to hexanoyl-CoA::mitochondrial fatty acid beta-oxidation of unsaturated fatty acids::Beta oxidation of palmitoyl-CoA to myristoyl-CoA::Beta oxidation of myristoyl-CoA to lauroyl-CoA	Sudden_Infant_Death_Syndrome_(SIDS)_Susceptibility_Pathways::Fatty_Acid_Beta_Oxidation::Valproic_acid_pathway::Mitochondrial_LC-Fatty_Acid_Beta-Oxidation	Mitochondria	tr|A0A7I4XU77|A0A7I4XU77_HAECO	Enoyl-CoA hydratase
HCON_00007790-00001	Y	N	N	Y	HCON_00007790	NA	NA	NA	Belongs to the small heat shock protein (HSP20) family	Cellular processes and signaling	Posttranslational modification, protein turnover, chaperones	04212::Longevity regulating pathway - worm||04213::Longevity regulating pathway - multiple species	HSF1-dependent transactivation	NA	Cytoplasm	tr|A0A7I4XV51|A0A7I4XV51_HAECO	SHSP domain-containing protein
HCON_00008390-00001	Y	N	N	N	HCON_00008390	GO:0005856::cytoskeleton	NA	NA	Central component in molecular interactions underlying sperm crawling. Forms an extensive filament system that extends from sperm villipoda, along the leading edge of the pseudopod	Poorly characterized	Function unknown	NA	NA	NA	Cytoplasm	tr|A0A7I4XT93|A0A7I4XT93_HAECO	Major sperm protein
HCON_00008440-00001	Y	N	N	N	HCON_00008440	GO:0035632::mitochondrial prohibitin complex	NA	GO:0070584::mitochondrion morphogenesis;GO:0008340::determination of adult lifespan;GO:0040018::positive regulation of multicellular organism growth;GO:0007283::spermatogenesis;GO:0043051::regulation of pharyngeal pumping;GO:0008406::gonad development;GO:0019915::lipid storage;GO:0009792::embryo development ending in birth or egg hatching;GO:0002082::regulation of oxidative phosphorylation;GO:004…	SPFH domain / Band 7 family	Cellular processes and signaling	Posttranslational modification, protein turnover, chaperones	NA	Signaling by moderate kinase activity BRAF mutants::Signaling downstream of RAS mutants::RAF activation::Paradoxical activation of RAF signaling by kinase inactive BRAF::Processing of SMDT1	Integrated_Breast_Cancer_Pathway	Extracellular	tr|A0A7I4XTC9|A0A7I4XTC9_HAECO	Prohibitin
HCON_00008450-00001	Y	N	N	Y	HCON_00008450	GO:0022625::cytosolic large ribosomal subunit	GO:0003735::structural constituent of ribosome	GO:0009792::embryo development ending in birth or egg hatching;GO:0006412::translation	Belongs to the universal ribosomal protein uL15 family	Information storage and processing	Translation, ribosomal structure and biogenesis	03010::Ribosome	Regulation of expression of SLITs and ROBOs::Major pathway of rRNA processing in the nucleolus and cytosol::Nonsense Mediated Decay (NMD) enhanced by the Exon Junction Complex (EJC)::Nonsense Mediated Decay (NMD) independent of the Exon Junction Complex (EJC)::GTP hydrolysis and joining of the 60S ribosomal subunit::L13a-mediated translational silencing of Ceruloplasmin expression::SRP-dependent …	Cytoplasmic_Ribosomal_Proteins	Cytoplasm	tr|A0A7I4XTC6|A0A7I4XTC6_HAECO	60S ribosomal protein L27a
HCON_00008460-00001	Y	N	N	N	HCON_00008460	GO:0030687::preribosome, large subunit precursor;GO:0022625::cytosolic large ribosomal subunit	GO:0003735::structural constituent of ribosome;GO:0030295::protein kinase activator activity;GO:0070180::large ribosomal subunit rRNA binding	GO:0032147::activation of protein kinase activity;GO:0002181::cytoplasmic translation;GO:0006414::translational elongation;GO:0009792::embryo development ending in birth or egg hatching	Belongs to the eukaryotic ribosomal protein P1 P2 family	Information storage and processing	Translation, ribosomal structure and biogenesis	03010::Ribosome	Regulation of expression of SLITs and ROBOs::Major pathway of rRNA processing in the nucleolus and cytosol::Nonsense Mediated Decay (NMD) enhanced by the Exon Junction Complex (EJC)::Nonsense Mediated Decay (NMD) independent of the Exon Junction Complex (EJC)::GTP hydrolysis and joining of the 60S ribosomal subunit::L13a-mediated translational silencing of Ceruloplasmin expression::SRP-dependent …	Cytoplasmic_Ribosomal_Proteins	Cytoplasm	tr|A0A7I4XUL2|A0A7I4XUL2_HAECO	60S acidic ribosomal protein P1
HCON_00008820-00001	Y	N	N	N	HCON_00008820	NA	GO:0030170::pyridoxal phosphate binding;GO:0008483::transaminase activity	GO:0009792::embryo development ending in birth or egg hatching;GO:0000003::reproduction;GO:0009058::biosynthetic process;GO:0002119::nematode larval development	Aminotransferase class I and II	Metabolism	Amino acid transport and metabolism	01100::Metabolic pathways||01200::Carbon metabolism||01230::Biosynthesis of amino acids||00250::Alanine, aspartate and glutamate metabolism||01210::2-Oxocarboxylic acid metabolism||00220::Arginine biosynthesis	Alanine metabolism	Cori_Cycle::Alanine_and_aspartate_metabolism	Mitochondria	tr|A0A7I4XTE1|A0A7I4XTE1_HAECO	Alanine transaminase
HCON_00009140-00001	Y	N	N	N	HCON_00009140	GO:0005737::cytoplasm	GO:0030170::pyridoxal phosphate binding;GO:0004794::L-threonine ammonia-lyase activity;GO:0003941::L-serine ammonia-lyase activity	GO:0006567::threonine catabolic process;GO:0006565::L-serine catabolic process	Pyridoxal-phosphate dependent enzyme	Metabolism	Amino acid transport and metabolism	01100::Metabolic pathways||00260::Glycine, serine and threonine metabolism	Serine biosynthesis	Pathways_in_clear_cell_renal_cell_carcinoma	Cytoplasm	tr|A0A7I4XVI4|A0A7I4XVI4_HAECO	L-serine ammonia-lyase
HCON_00009410-00001	Y	N	N	Y	HCON_00009410	GO:0005783::endoplasmic reticulum	GO:0046872::metal ion binding;GO:0005525::GTP binding;GO:0016887::ATPase activity;GO:0005524::ATP binding;GO:0043023::ribosomal large subunit binding;GO:0043022::ribosome binding	GO:0009792::embryo development ending in birth or egg hatching	Hydrolyzes ATP, and can also hydrolyze GTP with lower efficiency. Has lower affinity for GTP	Information storage and processing	Translation, ribosomal structure and biogenesis	NA	Platelet degranulation	NA	Cytoplasm	tr|A0A7I4XTJ1|A0A7I4XTJ1_HAECO	Obg-like ATPase 1
HCON_00009560-00001	Y	N	N	N	HCON_00009560	NA	GO:0004181::metallocarboxypeptidase activity;GO:0008270::zinc ion binding	GO:0006508::proteolysis	Zn_pept	Cellular processes and signaling	Posttranslational modification, protein turnover, chaperones	04974::Protein digestion and absorption||04972::Pancreatic secretion	Metabolism of Angiotensinogen to Angiotensins	Complement_and_Coagulation_Cascades	Extracellular	tr|A0A7I4XTJ4|A0A7I4XTJ4_HAECO	ShKT domain-containing protein
HCON_00010370-00001	Y	N	N	Y	HCON_00010370	GO:0022627::cytosolic small ribosomal subunit	GO:0003723::RNA binding;GO:0003735::structural constituent of ribosome	GO:0006412::translation;GO:0006915::apoptotic process;GO:0000003::reproduction;GO:0002119::nematode larval development;GO:0009792::embryo development ending in birth or egg hatching;GO:0040018::positive regulation of multicellular organism growth	Ribosomal protein S10p/S20e	Information storage and processing	Translation, ribosomal structure and biogenesis	03010::Ribosome	Regulation of expression of SLITs and ROBOs::Major pathway of rRNA processing in the nucleolus and cytosol::Nonsense Mediated Decay (NMD) enhanced by the Exon Junction Complex (EJC)::Nonsense Mediated Decay (NMD) independent of the Exon Junction Complex (EJC)::GTP hydrolysis and joining of the 60S ribosomal subunit::L13a-mediated translational silencing of Ceruloplasmin expression::SRP-dependent …	Cytoplasmic_Ribosomal_Proteins	Cytoplasm	tr|A0A7I4XTR5|A0A7I4XTR5_HAECO	40S ribosomal protein S20
HCON_00010880-00001	Y	N	N	Y	HCON_00010880	GO:0005737::cytoplasm	GO:0003999::adenine phosphoribosyltransferase activity	GO:0006166::purine ribonucleoside salvage;GO:0006168::adenine salvage	Phosphoribosyl transferase domain	Metabolism	Nucleotide transport and metabolism	01100::Metabolic pathways||00230::Purine metabolism	Neutrophil degranulation::Purine salvage	Purine_metabolism_and_related_disorders::Purine_metabolism	Cytoplasm	tr|A0A7I4XU04|A0A7I4XU04_HAECO	Adenine phosphoribosyltransferase
HCON_00011160-00001	Y	N	N	N	HCON_00011160	GO:0005747::mitochondrial respiratory chain complex I	GO:0008137::NADH dehydrogenase (ubiquinone) activity	GO:0006120::mitochondrial electron transport, NADH to ubiquinone;GO:0002119::nematode larval development;GO:0006898::receptor-mediated endocytosis;GO:0009792::embryo development ending in birth or egg hatching	Belongs to the complex I LYR family	Metabolism	Energy production and conversion	01100::Metabolic pathways||05010::Alzheimer's disease||05016::Huntington's disease||04932::Non-alcoholic fatty liver disease (NAFLD)||05012::Parkinson's disease||00190::Oxidative phosphorylation	Respiratory electron transport::Complex I biogenesis	Electron_Transport_Chain_(OXPHOS_system_in_mitochondria)::Mitochondrial_complex_I_assembly_model_OXPHOS_system	Cytoplasm	tr|A0A7I4XW33|A0A7I4XW33_HAECO	NADH dehydrogenase [ubiquinone] 1 beta subcomplex subunit 9
HCON_00011230-00001	Y	N	N	N	HCON_00011230	GO:0005665::DNA-directed RNA polymerase II, core complex	GO:0001055::RNA polymerase II activity;GO:0046872::metal ion binding;GO:0003677::DNA binding	GO:0007369::gastrulation;GO:0010458::exit from mitosis;GO:0006479::protein methylation;GO:0000003::reproduction;GO:0007052::mitotic spindle organization;GO:0035188::hatching;GO:0002119::nematode larval development;GO:0008356::asymmetric cell division;GO:0042789::mRNA transcription from RNA polymerase II promoter;GO:0009792::embryo development ending in birth or egg hatching	DNA-dependent RNA polymerase catalyzes the transcription of DNA into RNA using the four ribonucleoside triphosphates as substrates	Information storage and processing	Transcription	01100::Metabolic pathways||00230::Purine metabolism||05169::Epstein-Barr virus infection||05168::Herpes simplex infection||05016::Huntington's disease||00240::Pyrimidine metabolism||03020::RNA polymerase	mRNA Splicing - Major Pathway::Estrogen-dependent gene expression::Activation of anterior HOX genes in hindbrain development during early embryogenesis::RNA Polymerase II Pre-transcription Events::Dual incision in TC-NER::Gap-filling DNA repair synthesis and ligation in TC-NER::TP53 Regulates Transcription of DNA Repair Genes::RNA polymerase II transcribes snRNA genes::Formation of RNA Pol II elo…	mRNA_Processing::Pyrimidine_metabolism::Eukaryotic_Transcription_Initiation	Nucleus	tr|A0A7I4XTZ4|A0A7I4XTZ4_HAECO	DNA-directed RNA polymerase subunit
HCON_00011310-00001	Y	N	N	N	HCON_00011310	GO:0061617::MICOS complex;GO:0005753::mitochondrial proton-transporting ATP synthase complex	NA	GO:0042407::cristae formation;GO:0070584::mitochondrion morphogenesis;GO:0000302::response to reactive oxygen species	Component of the MICOS complex, a large protein complex of the mitochondrial inner membrane that plays crucial roles in the maintenance of crista junctions, inner membrane architecture, and formation of contact sites to the outer membrane	Cellular processes and signaling	Cell wall/membrane/envelope biogenesis	NA	Cristae formation	NA	Plasma membrane	tr|A0A7I4XVC8|A0A7I4XVC8_HAECO	MICOS complex subunit MIC60
HCON_00011370-00001	Y	N	N	N	HCON_00011370	GO:0016471::vacuolar proton-transporting V-type ATPase complex	GO:0016820::hydrolase activity, acting on acid anhydrides, catalyzing transmembrane movement of substances;GO:0015078::hydrogen ion transmembrane transporter activity	GO:0000003::reproduction;GO:0006898::receptor-mediated endocytosis;GO:0043068::positive regulation of programmed cell death;GO:0006915::apoptotic process;GO:0006754::ATP biosynthetic process;GO:0009792::embryo development ending in birth or egg hatching;GO:0002119::nematode larval development;GO:1902600::hydrogen ion transmembrane transport	Catalytic subunit of the peripheral V1 complex of vacuolar ATPase (V-ATPase). V-ATPase is responsible for acidifying a variety of intracellular compartments in eukaryotic cells	Metabolism	Energy production and conversion	01100::Metabolic pathways||04150::mTOR signaling pathway||00190::Oxidative phosphorylation||04145::Phagosome||05120::Epithelial cell signaling in Helicobacter pylori infection||05110::Vibrio cholerae infection||04721::Synaptic vesicle cycle||05323::Rheumatoid arthritis||04966::Collecting duct acid secretion	Amino acids regulate mTORC1::Insulin receptor recycling::ROS and RNS production in phagocytes::Transferrin endocytosis and recycling::Ion channel transport	Proximal_tubule_transport	Cytoplasm	tr|A0A7I5E5K8|A0A7I5E5K8_HAECO	V-type proton ATPase subunit G
HCON_00011760-00001	Y	N	N	Y	HCON_00011760	GO:0022625::cytosolic large ribosomal subunit	GO:0003735::structural constituent of ribosome	GO:0006412::translation;GO:0042273::ribosomal large subunit biogenesis;GO:0000003::reproduction;GO:0018996::molting cycle, collagen and cuticulin-based cuticle;GO:0002119::nematode larval development;GO:0009792::embryo development ending in birth or egg hatching	Ribosomal protein L14	Information storage and processing	Translation, ribosomal structure and biogenesis	03010::Ribosome	Regulation of expression of SLITs and ROBOs::Major pathway of rRNA processing in the nucleolus and cytosol::Nonsense Mediated Decay (NMD) enhanced by the Exon Junction Complex (EJC)::Nonsense Mediated Decay (NMD) independent of the Exon Junction Complex (EJC)::GTP hydrolysis and joining of the 60S ribosomal subunit::L13a-mediated translational silencing of Ceruloplasmin expression::SRP-dependent …	Cytoplasmic_Ribosomal_Proteins	Mitochondria	tr|A0A7I4XU52|A0A7I4XU52_HAECO	60S ribosomal protein L14
HCON_00012330-00001	Y	N	N	N	HCON_00012330	GO:0030687::preribosome, large subunit precursor;GO:0022625::cytosolic large ribosomal subunit	GO:0016829::lyase activity;GO:0003735::structural constituent of ribosome;GO:0070180::large ribosomal subunit rRNA binding	GO:0006915::apoptotic process;GO:0000003::reproduction;GO:0002181::cytoplasmic translation;GO:0002119::nematode larval development;GO:0042254::ribosome biogenesis;GO:0009792::embryo development ending in birth or egg hatching	Ribosomal protein P0 is the functional equivalent of E.coli protein L10	Information storage and processing	Translation, ribosomal structure and biogenesis	03010::Ribosome	Regulation of expression of SLITs and ROBOs::Major pathway of rRNA processing in the nucleolus and cytosol::Nonsense Mediated Decay (NMD) enhanced by the Exon Junction Complex (EJC)::Nonsense Mediated Decay (NMD) independent of the Exon Junction Complex (EJC)::GTP hydrolysis and joining of the 60S ribosomal subunit::L13a-mediated translational silencing of Ceruloplasmin expression::SRP-dependent …	Cytoplasmic_Ribosomal_Proteins	Cytoplasm	tr|A0A7I4XW80|A0A7I4XW80_HAECO	60S acidic ribosomal protein P0
HCON_00013470-00001	Y	N	N	Y	HCON_00013470	GO:0043296::apical junction complex;GO:0005764::lysosome;GO:0034707::chloride channel complex;GO:0005887::integral component of plasma membrane;GO:0016324::apical plasma membrane;GO:0005634::nucleus	GO:0004364::glutathione transferase activity;GO:0005244::voltage-gated ion channel activity;GO:0005254::chloride channel activity	GO:0034765::regulation of ion transmembrane transport;GO:1902476::chloride transmembrane transport;GO:0006749::glutathione metabolic process;GO:0035150::regulation of tube size;GO:0002064::epithelial cell development	chloride channel activity	Metabolism	Inorganic ion transport and metabolism	NA	Stimuli-sensing channels::Ion homeostasis	VEGFA-VEGFR2_Signaling_Pathway	Cytoskeleton	tr|A0A7I5E5N3|A0A7I5E5N3_HAECO	Chloride intracellular channel exc-4
HCON_00013630-00001	Y	N	N	N	HCON_00013630	GO:0045335::phagocytic vesicle;GO:0005769::early endosome;GO:1990075::periciliary membrane compartment;GO:0005938::cell cortex	GO:0032794::GTPase activating protein binding;GO:0005525::GTP binding;GO:0003924::GTPase activity	GO:0030100::regulation of endocytosis;GO:0008340::determination of adult lifespan;GO:0045176::apical protein localization;GO:0000003::reproduction;GO:0007028::cytoplasm organization;GO:0006898::receptor-mediated endocytosis;GO:0009306::protein secretion;GO:0006915::apoptotic process;GO:0018996::molting cycle, collagen and cuticulin-based cuticle;GO:0008356::asymmetric cell division;GO:0019915::li…	Ras of Complex, Roc, domain of DAPkinase	Cellular processes and signaling	Intracellular trafficking, secretion, and vesicular transport	04014::Ras signaling pathway||05146::Amoebiasis||05152::Tuberculosis||04144::Endocytosis||04145::Phagosome||05014::Amyotrophic lateral sclerosis (ALS)||04962::Vasopressin-regulated water reabsorption	Neutrophil degranulation::Clathrin-mediated endocytosis::RAB GEFs exchange GTP for GDP on RABs::TBC/RABGAPs::RAB geranylgeranylation	Ras_Signaling::Inhibition_of_exosome_biogenesis_and_secretion_by_Manumycin_A_in_CRPC_cells	Mitochondria	tr|A0A7I4XVZ9|A0A7I4XVZ9_HAECO	Ras-related protein Rab-5C
HCON_00013870-00002	Y	N	N	N	HCON_00013870	GO:0016021::integral component of membrane	NA	NA	GlcNAc-PI de-N-acetylase	Cellular processes and signaling	Cell wall/membrane/envelope biogenesis	01100::Metabolic pathways||00563::Glycosylphosphatidylinositol (GPI)-anchor biosynthesis	Synthesis of glycosylphosphatidylinositol (GPI)	NA	Cytoplasm	tr|A0A7I4XUS3|A0A7I4XUS3_HAECO	N-acetylglucosaminylphosphatidylinositol deacetylase
HCON_00014510-00001	Y	N	N	Y	HCON_00014510	GO:0055037::recycling endosome;GO:0031045::dense core granule;GO:0032593::insulin-responsive compartment;GO:0043025::neuronal cell body;GO:0030424::axon;GO:0005769::early endosome;GO:0005797::Golgi medial cisterna	GO:0005515::protein binding;GO:0005525::GTP binding	GO:0008340::determination of adult lifespan;GO:0043652::engulfment of apoptotic cell;GO:0032869::cellular response to insulin stimulus;GO:0001881::receptor recycling;GO:0032456::endocytic recycling;GO:0006898::receptor-mediated endocytosis;GO:0006412::translation;GO:0040018::positive regulation of multicellular organism growth;GO:0040002::collagen and cuticulin-based cuticle development;GO:000726…	Rab subfamily of small GTPases	Cellular processes and signaling	Intracellular trafficking, secretion, and vesicular transport	04144::Endocytosis||04152::AMPK signaling pathway	Neutrophil degranulation::Translocation of SLC2A4 (GLUT4) to the plasma membrane::RAB GEFs exchange GTP for GDP on RABs::RAB geranylgeranylation	Focal_Adhesion-PI3K-Akt-mTOR-signaling_pathway	Cytoplasm	tr|A0A7I4XX32|A0A7I4XX32_HAECO	Ras-related protein Rab-10
HCON_00014630-00001	Y	N	N	N	HCON_00014630	NA	GO:0004105::choline-phosphate cytidylyltransferase activity	GO:0043652::engulfment of apoptotic cell;GO:0010171::body morphogenesis;GO:0002119::nematode larval development;GO:0040011::locomotion;GO:0006657::CDP-choline pathway;GO:0030163::protein catabolic process	Cytidylyltransferase-like	Metabolism	Lipid transport and metabolism	01100::Metabolic pathways||05231::Choline metabolism in cancer||00564::Glycerophospholipid metabolism||00440::Phosphonate and phosphinate metabolism	Synthesis of PC	One_carbon_metabolism_and_related_pathways::Kennedy_pathway_from_Sphingolipids	Cytoplasm	tr|A0A7I4XV03|A0A7I4XV03_HAECO	Choline-phosphate cytidylyltransferase
HCON_00014730-00002	Y	N	N	N	HCON_00014730	GO:0016021::integral component of membrane;GO:0008250::oligosaccharyltransferase complex	GO:0004579::dolichyl-diphosphooligosaccharide-protein glycotransferase activity	GO:0002119::nematode larval development;GO:0006486::protein glycosylation;GO:0040011::locomotion;GO:0006898::receptor-mediated endocytosis;GO:0048477::oogenesis;GO:0009792::embryo development ending in birth or egg hatching;GO:0043066::negative regulation of apoptotic process	Essential subunit of the N-oligosaccharyl transferase (OST) complex which catalyzes the transfer of a high mannose oligosaccharide from a lipid-linked oligosaccharide donor to an asparagine residue within an Asn-X-Ser Thr consensus motif in nascent polypeptide chains	Cellular processes and signaling	Cell cycle control, cell division, chromosome partitioning	01100::Metabolic pathways||04141::Protein processing in endoplasmic reticulum||00510::N-Glycan biosynthesis	Asparagine N-linked glycosylation	NA	Plasma membrane	tr|W6N9F5|W6N9F5_HAECO	Dolichyl-diphosphooligosaccharide--protein glycosyltransferase subunit DAD1
HCON_00014790-00001	Y	N	N	N	HCON_00014790	NA	GO:0003678::DNA helicase activity;GO:0005524::ATP binding	GO:0032508::DNA duplex unwinding;GO:0006281::DNA repair;GO:0000723::telomere maintenance	Belongs to the helicase family	Information storage and processing	Replication, recombination and repair	NA	Telomere Extension By Telomerase	NA	Cytoplasm	tr|A0A7I5E5R0|A0A7I5E5R0_HAECO	ATP-dependent DNA helicase
HCON_00016060-00001	Y	N	N	N	HCON_00016060	NA	GO:0008233::peptidase activity	NA	Zinc-dependent metalloprotease	Cellular processes and signaling	Posttranslational modification, protein turnover, chaperones	04974::Protein digestion and absorption	Collagen biosynthesis and modifying enzymes::Crosslinking of collagen fibrils::Anchoring fibril formation::Degradation of the extracellular matrix	Cardiac_Progenitor_Differentiation::Adipogenesis::Type_I_collagen_synthesis_in_the_context_of_Osteogenesis_imperfecta::EDA_Signalling_in_Hair_Follicle_Development	Cytoplasm	tr|A0A7I4XXG6|A0A7I4XXG6_HAECO	Zinc metalloproteinase
HCON_00016560-00001	Y	N	N	Y	HCON_00016560	NA	NA	NA	Calponin homology domain	Cellular processes and signaling	Cytoskeleton	NA	NA	NA	Cytoplasm	tr|A0A7I4XXE4|A0A7I4XXE4_HAECO	Calponin-homology (CH) domain-containing protein
HCON_00017110-00001	Y	N	N	N	HCON_00017110	GO:0005747::mitochondrial respiratory chain complex I	NA	GO:0010467::gene expression;GO:0009987::cellular process	NADH:ubiquinone oxidoreductase, NDUFS5-15kDa	Metabolism	Energy production and conversion	01100::Metabolic pathways||05010::Alzheimer's disease||05016::Huntington's disease||04932::Non-alcoholic fatty liver disease (NAFLD)||05012::Parkinson's disease||00190::Oxidative phosphorylation	Respiratory electron transport::Complex I biogenesis	Electron_Transport_Chain_(OXPHOS_system_in_mitochondria)::Mitochondrial_complex_I_assembly_model_OXPHOS_system::Oxidative_phosphorylation	Cytoplasm	tr|A0A7I5E5W6|A0A7I5E5W6_HAECO	NADH dehydrogenase [ubiquinone] iron-sulfur protein 5
HCON_00017570-00001	Y	N	N	N	HCON_00017570	GO:0043229::intracellular organelle	NA	NA	Surfeit locus protein 6	Poorly characterized	Function unknown	01100::Metabolic pathways||05204::Chemical carcinogenesis||00380::Tryptophan metabolism||00450::Selenocompound metabolism	NA	NA	Nucleus	tr|A0A7I4XXH4|A0A7I4XXH4_HAECO	SURF6 domain-containing protein
HCON_00017970-00001	Y	N	N	N	HCON_00017970	NA	NA	NA	Mcm10 replication factor	Cellular processes and signaling	Cell cycle control, cell division, chromosome partitioning	NA	Activation of ATR in response to replication stress::Activation of the pre-replicative complex	Ciliary_landscape::DNA_Replication	Nucleus	tr|A0A7I4XVL0|A0A7I4XVL0_HAECO	Protein MCM10 homolog
HCON_00018810-00001	Y	N	N	N	HCON_00018810	GO:0005758::mitochondrial intermembrane space;GO:0005743::mitochondrial inner membrane;GO:0070469::respiratory chain	GO:0008137::NADH dehydrogenase (ubiquinone) activity	GO:0040035::hermaphrodite genitalia development;GO:0009792::embryo development ending in birth or egg hatching;GO:0002119::nematode larval development;GO:0008340::determination of adult lifespan;GO:0055114::oxidation-reduction process	NADH-ubiquinone oxidoreductase B18 subunit (NDUFB7)	Metabolism	Energy production and conversion	01100::Metabolic pathways||05010::Alzheimer's disease||05016::Huntington's disease||04932::Non-alcoholic fatty liver disease (NAFLD)||05012::Parkinson's disease||00190::Oxidative phosphorylation	Respiratory electron transport::Complex I biogenesis	Electron_Transport_Chain_(OXPHOS_system_in_mitochondria)::Mitochondrial_complex_I_assembly_model_OXPHOS_system	Extracellular	tr|A0A7I5E5X9|A0A7I5E5X9_HAECO	NADH dehydrogenase [ubiquinone] 1 beta subcomplex subunit 7
[truncated: 1,334 more rows]
