# Supplementary material for: Proteomic differences between extracellular vesicles and extracellular vesicle-depleted excretory/secretory products of barber’s pole worm
Source: Parasit Vectors. 2024 Jan 12;17:17. doi: 10.1186/s13071-023-06092-6 (PMC10785392; doi:10.1186/s13071-023-06092-6)
Supplement: Supplementary file 4 — Additional file 4: Table S3. The methodology used to isolate small extracellular vesicles (including exosomes) from the excretory/secretory products of Haemonchus contortus. [file 13071_2023_6092_MOESM4_ESM.xlsx]

## Sheet: Sheet1
Additional file 4: Table S3. The methodology used to isolate small extracellular vesicles (including exosomes) from the excretory/secretory products of Haemonchus contortus.
Criteria for reporting	Suggested standard	Reported	Comments
Helminths
Helminth species including strain, genotype, drug specificity if applicable	Mandatory	Yes	Haemonchus contortus ZJ Strain
Lifestage of helminth	Mandatory	Yes	young adult
Number, weight, sex and/or size or volume of worms	Mandatory if applicable	Yes	3000 worms, male and female
Washing buffer or media used (for washes?)	Mandatory	Yes	axenisation fluid; sterilized physiological saline
Host
Host species (and strain) used and origin when not a laboratory reared host (field isolates)	Mandatory	Yes	Hu sheep
Host age and sex	Mandatory	Yes	4-month-old, male
Host tissue from where the helminth is isolated (Blood, faeces, etc) and tissue weight	Mandatory	Yes	the abomasum and its contents; about 2 kg
Treatment if any	Encouraged	No
Number of host animals used	Encouraged	Yes	3 sheep was used; about 10000 iL3 per sheep for challenging
Helminth cultivation
Culture length	Mandatory	Yes	24 hours
Composition of culture media	Mandatory	Yes	DMEM (High Glucose; Biochannel) containg 1% Penicillin-Streptomycin-Amphotericin B
Volume of culture media	Encouraged	Yes	200 mL
Number of worms per ml of media	Mandatory if applicable	Yes	15 worms
Incubation temperature and % CO2	Mandatory	Yes	38 °C; 10% CO2
Parasite viability - description of viability assay performed (e.g. motility assay, visual inspection)	Mandatory if applicable	Yes	After cultivation, these worms are still very active by visual observation
Number of parasite pre-incubation washes and time	Mandatory	Yes	washing by axenisation fluid and sterilized physiological saline for 5 times, respectively; gently upside down for 5 minutes; 40 mL per washing
Depletion of culture media of EVs if applicable (e.g. FBS used)	Encouraged	No
Biological contamination test (mycoplasma, LPS, ES agar plating, other)	Encouraged	No
EV separation and QC
ES collection timepoints and storage	Mandatory	Yes	24 hours after incubation, storage at -80 °C
EV storage details	Mandatory	Yes	freeze in liquid nitrogen and storage at -80 °C
EV separation technique used and details (details for reporting described in main text for each technique)	Mandatory	Yes
Details of low speed differential centrifugation and/or filtration performed to pre-clear ES of eggs and debris	Mandatory	Yes
Upload of data in Vesiclepedia and other community-based open source repositories (PRIDE for proteomics data)	Encouraged	No
EVs number per worm, weight or size	Encouraged	No
Reporting common residual host contaminants (i.e. host-albumin)	Encouraged	No
Vesicle purity	Encouraged	No
Functional studies of helminth EVs
Measurement of number of particles and /or size distribution and/or visualisation technique used (TEM, cryoEM)	Mandatory if applicable	No
Protein/lipid/glycan quantification	Mandatory if applicable	Yes
Proteomic analysis of specific EV or EV-enriched markers if available	Encouraged	No
Nucleic acid assessment and description of method used	Encouraged	No
EV labelling method	Mandatory	No	Not applicable
Controls of EV labelling and how they were obtained	Mandatory	No	Not applicable
Controls used for functional studies and how they were obtained	Mandatory	No	Not applicable
Normalisation of EVs for functional studies (i.e. number of vesicles/ml, number vesicles/worm)	Mandatory	No	Not applicable

## Sheet: Hoja1
Criteria for reporting	Suggested standard
Helminth species including strain, genotype, drug specificity if applicable	Mandatory
Lifestage of helminth	Mandatory
Number, weight, sex and/or size or volume of worms	Mandatory if applicable
Washing buffer or media used (for washes?)	Mandatory if applicable
Host species (and strain) used and origin when not a laboratory reared host (field isolates)	Mandatory
Host age and sex	Mandatory
Host tissue from where the helminth is isolated (Blood, faeces, etc) and tissue weight	Encouraged
Treatment if any	Encouraged
Number of host animals used	Encouraged
Culture length	Mandatory
Composition of culture media	Mandatory
Volume of culture media	Encouraged
Number of worms per ml of media	Encouraged
Incubation temperature and % CO2	Mandatory
Parasite viability - description of viability assay performed (e.g. motility assay, visual inspection)	Mandatory if applicable
Number of parasite pre-incubation washes and time	Mandatory
Depletion of culture media of EVs if applicable (e.g. FBS used)	Mandatory
Biological contamination test (mycoplasma, LPS, ES agar plating, other)	Encouraged
ES collection timepoints and storage	Mandatory
EV storage details	Mandatory
EV separation technique used and details (details for reporting described in main text for each technique)	Mandatory
Details of low speed differential centrifugation and/or filtration performed to pre-clear ES of eggs and debris	Mandatory
Upload characteristics data to database	Encouraged
EVs number per worm, weight or size	Encouraged
Measurement of nanoparticle size distribution	Mandatory
EV visualsation technique and description of method used (TEM, cryoEM)	Mandatory
Protein quantification	Encouraged
Proteomic analysis of specific EV or EV-enriched markers if available	Encouraged
Reporting common residual host contaminants (i.e. host-albumin)	Encouraged
Total lipid quantification and description of method used	Encouraged
Nucleic acid assessment and description of method used	Encouraged
Vesicle purity	Encouraged
Number of EVs per ml of initial ES	Encouraged
Number of EVs per ml per individual worm	Encouraged
EV labelling method	Mandatory
Controls of EV labelling and how they were obtained	Mandatory
Controls used for functional studies and how they were obtained	Mandatory
Normalisation of EVs for functional studies (i.e. number of vesicles/ml vs lipid concentration/ml in cell culture studies	Mandatory
